# Supplementary material for: Transcriptome Profile Reveals Drought-Induced Genes Preferentially Expressed in Response to Water Deficit in Cultivated Peanut (Arachis hypogaea L.)
Source: Front Plant Sci. 2021 Apr 30;12:645291. doi: 10.3389/fpls.2021.645291 (PMC8120000; doi:10.3389/fpls.2021.645291)
Supplement: Supplementary Table 1 — qPCR primer design. [file Table_1.xls]

## Sheet: synthesize
Primer3Plus (1), GenScript (2, Blue) and Primer Express (Yellow)
NO.	Genes name of trancriptome data	Predicted function	Primers name	Sequences(5'→3')	start	Check!						Blast!							Product Size
						length	TM	GC	3' Stability<9	ANY<6	SELF<4	Description	Max Score	Total Score	Query Cover	E value	Per. Ident	Accession
1	ann1.24HCRC.1	cytokinin hydroxylase-like	24HCRC-1F	GGCATCATTTTGCTTCCTGT	42	20	60.1	0.45	7.9ΔG	4	0	PREDICTED: Arachis hypogaea cytokinin hydroxylase-like (LOC112777600), mRNA	40.1	40.1	1	0.35	1	XM_025821982.1	104
			24HCRC-1R	TTGGCCCTACAAATCCACAT	145	20	60.2	0.45	6.6ΔG	4	2	PREDICTED: Arachis hypogaea cytokinin hydroxylase-like (LOC112711640), mRNA	40.1	40.1	1	0.35	1	XM_025764337.1
			24HCRC-2F	CACGACGAGGGAGCTTGTTG	900	20	58.42					LOC112711640, LOC112777600							105
			24HCRC-2R	TGATGCATAGCGAGCAGCAG	985	20	57.98
		qCYTOhydro_F	24HCRC-3F	TTTGGGAGTGGCTTGGTCAT		20	59	0.5	6.3ΔG	2	2	LOC112711640, LOC112777600, LOC112777602							?
		qCYTOhydro_R	24HCRC-3R	TTGGCTGCTCCATCGAGATA		20	58	0.5	5.6ΔG	6	2
2	ann1.BRNL8L.1	proline dehydrogenase 2, mitochondrial-like	BRNL8L-1F	TTGTTGAGAGGGAAGGGTTG	338	20	60.1	0.5	8.2ΔG	2	0	PREDICTED: Arachis hypogaea proline dehydrogenase 2, mitochondrial-like (LOC112782357), mRNA	40.1	40.1	1	0.35	1	XM_025824710.1	136
			BRNL8L-1R	CTTAAACCCGCCTCATTCAG	473	20	59.7	0.5	7.0ΔG	4	3	PREDICTED: Arachis hypogaea proline dehydrogenase 2, mitochondrial-like (LOC112716661), mRNA	40.1	40.1	1	0.35	1	XM_025768620.1
			BRNL8L-2F	CGCACGATAACGATGGCTGT	503	20	58.28					LOC112782357							136
			BRNL8L-2R	TCTAGCAGCGTCATGGGACA	619	20	57.99
		qPROLdehydro_F	BRNL8L-3F	GAGAGGGAAGGGTTGGTTAAGG		22	59	0.545	7.5ΔG	4	0	LOC112716661, LOC112782357							?
		qPROLdehydro_R	BRNL8L-3R	GCCATAAACAAGCATCCCTCTT		22	58	0.455	6.7ΔG	4	4
3	ann1.H0PP7S.1	cytochrome_P450_CYP82D47-like	H0PP7S-1F	GGCATTAGCTGCATTCTTGC	1416	20	60.9	0.5	8.5ΔG	4	2	PREDICTED: Arachis hypogaea cytochrome P450 CYP82D47-like (LOC112764179), mRNA	40.1	40.1	1	0.35	1	XM_025809719.1	137
			H0PP7S-1R	AAGGTGATAGGCGACGTTTG	1552	20	60.1	0.5	7.0ΔG	4	0	PREDICTED: Arachis hypogaea cytochrome P450 CYP82D47-like (LOC112705793), mRNA	40.1	40.1	1	0.35	1	XM_025756758.1
												Arachis hypogaea cultivar Shitouqi chromosome A08	40.1	40.1	1	0.35	1	CP030990.1
			H0PP7S-2F	GACCAAGAGAGCAGCACCAC	54	20	58.04					LOC112705793, Shitouqi chromosome A08, LOC112764179							120
			H0PP7S-2R	GTCACGTACGGTTGCTTCCC	154	20	58.42
		qP450_F	H0PP7S-3F	GATTCTGGCACACGACTATGTCA		23	59	0.478	6.7ΔG	4	3	LOC112764179							?
		qP450_R	H0PP7S-3R	ATTGATGCCTCCACCTCTGAA		21	58	0.476	7.0ΔG	4	1
4	ann1.HAG9AR.1	transcription factor MYB13-like_A	HAG9AR-1F	TCCGTTACTTGCAGATGGTC	25	20	58.7	0.5	7.9ΔG	4	1	PREDICTED: Arachis hypogaea transcription factor MYB13-like (LOC112737598), mRNA	40.1	40.1	1	0.35	1	XM_025787566.1	128
			HAG9AR-1R	GCGGTTTCGGATTCTTCTTC	152	20	61.1	0.5	6.7ΔG	3	0	PREDICTED: Arachis hypogaea transcription factor MYB13-like (LOC112789723), mRNA	40.1	40.1	1	0.35	1	XM_025831762.1
			HAG9AR-2F	TGGTTCCGTTACTTGCAGATGG	21	20	57.62					LOC112737598, LOC112789723							101
			HAG9AR-2R	AGCGCTTCTTGAGTGTGGTG	102	20	57.97
		qMYB13_F	HAG9AR-3F	CTGGAGAAAGAGTTTGGGAGCTT		23	59	0.478	8.2ΔG	4	2	LOC112789723							?
		qMYB13_R	HAG9AR-3R	ATCTGACCCACACAGCGTTGT		21	59	0.524	6.4ΔG	6	6
5	ann1.63FKND.1	stilbene synthase 3-like_A	63FKND-1F	GTGCATACAAAGCACCATCG	62	20	60.1	0.5	8.6ΔG	5	2	PREDICTED: Arachis hypogaea stilbene synthase 3-like (LOC112796250), transcript variant X1, mRNA	40.1	40.1	1	0.35	1	XM_025838625.1	82
			63FKND-1R	GTTGCAGCCTCTTTTCCAAC	143	20	59.9	0.5	8.2ΔG	4	0	PREDICTED: Arachis hypogaea stilbene synthase 3-like (LOC112796259), mRNA	40.1	40.1	1	0.36	1	XM_025838636.2
			63FKND-2F	CCAAGGTTGCTTTGCTGGTG	294	20	57.34					LOC112796259, LOC112796250							120
			63FKND-2R	GGACCACGGAAAGTGACTGC	394	20	58.33
		qSTS_2_F	63FKND-3F	TGCCTGGCGTTGATTACGA		19	60	0.526	7.4ΔG	5	0	LOC112796250							?
		qSTS_2_R	63FKND-3R	GCACACGAGCATCCTTGTTG		20	59	0.55	7.0ΔG	6	6
6	ann1.JE3RIW.1	ethylene-responsive transcription factor ERF014	JE3RIW-1F	AGATCAACAACGCTCGCTAC	367	20	58.1	0.5	6.9ΔG	4	0	PREDICTED: Arachis hypogaea ethylene-responsive transcription factor ERF014-like (LOC112799673), mRNA	40.1	40.1	1	0.35	1	XM_025841733.1	144
			JE3RIW-1R	TTGCCACCAAGAATCTCCTC	510	20	60.2	0.5	7.9ΔG	5	0	PREDICTED: Arachis hypogaea ethylene-responsive transcription factor ERF014-like (LOC112749755), mRNA	40.1	40.1	1	0.35	1	XM_025798118.1
												PREDICTED: Arachis hypogaea ethylene-responsive transcription factor ERF014-like (LOC112799673), mRNA	40.1	40.1	1	0.35	1	XM_025841733.1
			JE3RIW-2F	ACGACGTCGCCGTTTATTGC	191	20	59.12					LOC112749755,LOC112799673							149
			JE3RIW-2R	TGGCAACATCTGAAGCGACCT	317	21	59.18
		qERF014_F	JE3RIW-3F	CTTCAGATGTTGCCATGGATGT		22	59	0.455	6.3ΔG	6	2	LOC112799673							?
		qERF014_R	JE3RIW-3R	TGTTCATACCTACGCCAGTTTCA		23	58	0.435	7.3ΔG	2	1
7	ann1.PZ1MK0.1	myb-related protein 308-like	PZ1MK0-1F	GCGTGGAAACATAACTCCTG	108	20	58.2	0.5	8.2ΔG	3	1	PREDICTED: Arachis hypogaea myb-related protein 308-like (LOC112726523), mRNA	40.1	40.1	1	0.35	1	XM_025775938.1	143
			PZ1MK0-1R	TGCTTAGATGCGTGTTCCAG	250	20	60	0.5	8.2ΔG	3	1	PREDICTED: Arachis hypogaea myb-related protein 308-like (LOC112708074), mRNA	40.1	40.1	1	0.35	1	XM_025760202.1
												Arachis hypogaea cultivar Shitouqi chromosome A08	40.1	40.1	1	0.35	1	CP030990.1
			PZ1MK0-2F	GGGTGAAGCCATCAAATTTGGCTA	440	24	58.34					LOC112708074, Arachis hypogaea cultivar Shitouqi chromosome A08							128
			PZ1MK0-2R	CTCGCCCTCGCCATTGTTAT	548	20	57.61
		qMYB308_F	PZ1MK0-3F	TGGGAAGAGCTCCTTGTTGTTC		22	59	0.5	6.7ΔG	6	1	LOC112708074, LOC112726523,							?
		qMYB308_R	PZ1MK0-3R	TCCCACATCTTAAAAGTCCAGCTT		24	59	0.417	8.2ΔG	4	2
8	ann1.UKNP9M.1	stilbene synthase 3-like_B	UKNP9M-1F	GCTCGTGTGCTTATCGTTTG	343	20	59.5	0.5	7.0ΔG	2	0	LOC112740947, LOC112795670, LOC112796253, LOC112741544, LOC112796251, LOC112741543, LOC112755723, LOC112720208, LOC112796278, LOC112741592, LOC112741555, LOC112741586,							93
			UKNP9M-1R	CAATGCTTGCCCTACAAGAC	435	20	58.4	0.5	6.4ΔG	4	1
			UKNP9M-2F	TCGACCCTAGCGTCAAGAGG	242	20	58.09					LOC112740947,LOC112741591,LOC112755722,							118
			UKNP9M-2R	ACGATAAGCACACGAGCATCC	339	21	57.75
		qSTS_1_F	UKNP9M-3F	TGCCTGGCGTTGATTACGA		19	60	0.526	7.4ΔG	5	0	LOC112740947, LOC112795670, LOC112796253, LOC112741544, LOC112796251, LOC112741543, LOC112755723, LOC112720208, LOC112796278, LOC112741592, LOC112741555, LOC112741586,							?
		qSTS_1_R	UKNP9M-3R	GCACACGAGCATCCTTGTTG		20	59	0.55	7.0ΔG	6	6
9	ann1.Z5CZ6Q.1	glutathione S-transferase parA	Z5CZ6Q-1F	TTACTCAACGGGGAGATTGG	321	20	59.9	0.5	8.4ΔG	4	0	PREDICTED: Arachis hypogaea probable glutathione S-transferase parA (LOC112737939), mRNA	44.1	44.1	1	0.023	1	XM_025788100.1	106
			Z5CZ6Q-1R	CTCCGCTAACTCTTTCTCAAGC	426	22	59.8	0.5	8.5ΔG	3	2	PREDICTED: Arachis hypogaea probable glutathione S-transferase parA (LOC112790080), mRNA	44.1	44.1	1	0.023	1	XM_025832307.1
			Z5CZ6Q-2F	TGACGTGGCTCTCATTCCCT	462	20	57.9					LOC112790080,							138
			Z5CZ6Q-2R	ACGGAGTTGGAAACGCTGTC	580	20	57.98
		qGST_F	Z5CZ6Q-3F	ATTCGGCATGAGGGTCAGAA								LOC112737939, LOC112790080,							?
		qGST_R	Z5CZ6Q-3R	ATTGGTCTTCCGTTGTGAATCA
10	ann1.3X8G46.1	F-box protein PP2-A13-like	3X8G46-1F	GTTGGATAGAAGCACGGGTAAG	321	22	60	0.5	5.7ΔG	2	0	PREDICTED: Arachis hypogaea F-box protein PP2-A13-like (LOC112749538), mRNA	44.1	44.1	1	0.023	1	XM_025797815.1	139
			3X8G46-1R	TTGCTGGAGGTATGCAACAG	459	20	59.9	0.5	6.7ΔG	4	1	PREDICTED: Arachis hypogaea F-box protein PP2-A12-like (LOC112800822), mRNA	44.1	44.1	1	0.023	1	XM_025843226.1
			3X8G46-2F	CCTCCAGCAAACCTGGTGGT	450	20	59.34					LOC112800822,LOC112749538							115
			3X8G46-2R	ACCGAACCTCTTGCCAGCTC	545	20	59.5
		qF-Box_1_F	3X8G46-3F	AGCTCCCCCCAAACTACCAT								LOC112749538							?
		qF-Box_1_R	3X8G46-3R	CCGTGCTTCTATCCAACCAAA
11	ann1.C9M3KU.1	transcription factor MYB13-like_B	C9M3KU-1F	GAGTTTGGGAGCTTCTTGATTG	757	22	60.2	0.455	6.9ΔG	4	0	PREDICTED: Arachis hypogaea transcription factor MYB13-like (LOC112737598), mRNA	44.1	44.1	1	0.023	1	XM_025787566.1	105
			C9M3KU-1R	TGGAGGCATAAAAGGAATGTG	861	21	59.9	0.429	6.6ΔG	3	0	PREDICTED: Arachis hypogaea transcription factor MYB13-like (LOC112789723), mRNA	44.1	44.1	1	0.023	1	XM_025831762.1
			C9M3KU-2F	GGAACTTGGACTCCTGAGGAAGA	43	23	57.87					LOC112737598							105
			C9M3KU-2R	ACACCTAGCCAGTCCTGCAA	128	20	58.11
12	ann1.H37XJE.1	protein C2-DOMAIN ABA-RELATED 11-like	H37XJE-1F	TTGTGCGAGGGAAAACATTAG	35	21	60.1	0.429	5.9ΔG	3	0	LOC112722802,LOC112706495	42.1	42.1	1	0.089	1	XM_025773980.1	124
			H37XJE-1R	TTCCAAACAGGATTCAAGCAG	185	21	60.2	0.429	8.2ΔG	3	1	LOC112741365,LOC112722802,LOC112706495,LOC112796078	42.1	42.1	1	0.089	1	XM_025757848.1
			H37XJE-2F	AGCACTGAGGAAGGTGATGC	330	20	57.08					LOC112722802,LOC112706495							122
			H37XJE-2R	CGGACTCAACTCCATCAAGCC	431	21	57.94
13	ann1.JL3DG7.1	glutathione transferase GST 23-like_A	JL3DG7-1F	AGCTGAGTGGGCATTGAAAC	57	20	60.3	0.5	6.7ΔG	4	0	PREDICTED: Arachis hypogaea glutathione transferase GST 23-like (LOC112792741), mRNA	44.1	44.1	1	0.023	1	XM_025836085.1	116
			JL3DG7-1F	GAACTGGAACCTTCTTGTGGAC	172	22	60	0.5	7.9ΔG	4	2	PREDICTED: Arachis hypogaea glutathione transferase GST 23-like (LOC112734982), transcript variant X2, mRNA	40.1	40.1	1	0.35	1	XM_025784535.1
			JL3DG7-2F	ATTGGGTGAGTCCGTTCGGT	32	20	58.49					LOC112792741							131
			JL3DG7-2F	GGACCGGGTTCAGCTCAAGA	135	20	58.89
		qGST23_F	JL3DG7-3F	CATTTGTGATCCTTGAATACATCGA			59					LOC112792741, LOC112734982, LOC112792744, LOC112734988, LOC112734987, LOC112734990, LOC112792745, LOC112734989 LOC112734986, LOC112734983							?
		qGST23_R	JL3DG7-3F	TCCGCTTTTAATCAGTGCAATC			58
14	ann1.LQA0WQ.1	glutathione S-transferase-B	LQA0WQ-1F	ACATGGAAGCAGTATCCGTTG	235	21	60	0.476	8.7ΔG	4	1	PREDICTED: Arachis hypogaea probable glutathione S-transferase (LOC112734989), mRNA	44.1	44.1	1	0.023	1	XM_025784542.1	134
			LQA0WQ-1R	TCTTGTTCTTCCCCGCTACTAC	368	22	59.8	0.5	5.1ΔG	3	1	PREDICTED: Arachis hypogaea probable glutathione S-transferase (LOC112734983), mRNA	44.1	44.1	1	0.023	1	XM_025784536.1
												PREDICTED: Arachis hypogaea probable glutathione S-transferase (LOC112734990), mRNA	42.1	42.1	1	0.089	1	XM_025784543.1
			LQA0WQ-2F	TGCGAGTCCATTTGGTCAGAGG	39	22	59.3					LOC112734990,LOC112734989,LOC112734983							134
			LQA0WQ-2R	CAGGCACCTTCTTGTGAACGG	152	21	58.67
15	ann1.LXP1WJ.1	ABA 8'-hydroxylase	LXP1WJ-1F	ACACCATAGCCCTGACAACTTC	1128	22	60.4	0.5	6.4ΔG	3	1	PREDICTED: Arachis hypogaea abscisic acid 8'-hydroxylase 3-like (LOC112797741), mRNA	44.1	44.1	1	0.023	1	XM_025840824.1	148
			LXP1WJ-1R	CACCAGCATCTCCAACTTAGC	1275	21	59.9	0.524	7.5ΔG	3	2	Arachis hypogaea abscisic acid 8-hydroxylase 1 (CYP707A) mRNA, partial cds	44.1	44.1	1	0.023	1	KC690278.1
			LXP1WJ-2F	TCCCAGCCAGCAAAGAGAGG	308	20	58.84					LOC112783178, LOC112797741							100
			LXP1WJ-2R	ATGACGGTGCGGAGGACAAG	388	20	59.57
		qABAhydro_F	LXP1WJ-3F	ATTCCCAGCCAGCAAAGAGA		58						LOC112783178, LOC112797741, LOC112800189							?
		qABAhydro_R	LXP1WJ-3R	ACGGCAATGGACTCGATGTC		60
16	ann1.RRZ6LI.1	1-deoxy-D-xylulose-5-phosphate_Synthase2,Chloroplst	RRZ6LI-1F	TCACCTACATGGCTTGCTTG	1548	20	59.9	0.5	8.5ΔG	4	1	PREDICTED: Arachis hypogaea probable 1-deoxy-D-xylulose-5-phosphate synthase 2, chloroplastic (LOC112757059), mRNA	44.1	44.1	1	0.023	1	XM_025805656.1	109
			RRZ6LI-1R	CAGCTTGGTCTGTCATCTATGG	1656	22	59.8	0.5	7.4ΔG	4	2	PREDICTED: Arachis hypogaea probable 1-deoxy-D-xylulose-5-phosphate synthase 2, chloroplastic (LOC112733825), mRNA	44.1	44.1	1	0.023	1	XM_025782914.1
			RRZ6LI-2F	ACATTGGCCCTGTGGATGGT	980	20	58.74					LOC112757059,LOC112791719,LOC112733825							138
			RRZ6LI-2R	CGGCTTCAGCAGGAGGGTAT	1098	20	58.7
17	ann1.Z1CJI9.2	chalcone synthase	Z1CJI9-1F	CCGATTACCAACTCACCAAAC	419	21	59.3	0.476	7.0ΔG	2	0	PREDICTED: Arachis hypogaea chalcone synthase (LOC112789292), mRNA	42.1	42.1	1	0.091	1	XM_025831138.2	137
			Z1CJI9-1R	ACGTGCACCTTTGTTGTTCTC	555	21	60.2	0.476	6.7ΔG	6	0	PREDICTED: Arachis hypogaea chalcone synthase (LOC112737218), mRNA	42.1	42.1	1	0.091	1	XM_025787006.1
			Z1CJI9-2F	TGGACGGCTCAAACCATTGC	721	20	58.59					LOC112737218							143
			Z1CJI9-2R	TTGAAGGCCTCAGCCAATGC	844	20	58.29
		qCHS_2_F	Z1CJI9-3F	GGGCAACCAAAATCGAAGATC								LOC112789292, LOC112737218							?
		qCHS_2_R	Z1CJI9-3R	ACCTGCAAAGCAGCCTTGTT

## Sheet: primers
Primer3Plus (1), GenScript (2, Blue) and Primer Express (Yellow)
NO.	Genes name of trancriptome data	Predicted function	Primers name	Sequences(5'→3')	start	Check!						Blast!							Product Size
						length	TM	GC	3' Stability<9	ANY<6	SELF<4	Description	Max Score	Total Score	Query Cover	E value	Per. Ident	Accession
1	ann1.24HCRC.1	cytokinin hydroxylase-like	24HCRC-1F	GGCATCATTTTGCTTCCTGT	42	20	60.1	0.45	7.9ΔG	4	0	PREDICTED: Arachis hypogaea cytokinin hydroxylase-like (LOC112777600), mRNA	40.1	40.1	1	0.35	1	XM_025821982.1	104
			24HCRC-1R	TTGGCCCTACAAATCCACAT	145	20	60.2	0.45	6.6ΔG	4	2	PREDICTED: Arachis hypogaea cytokinin hydroxylase-like (LOC112711640), mRNA	40.1	40.1	1	0.35	1	XM_025764337.1
			24HCRC-2F	CACGACGAGGGAGCTTGTTG	900	20	58.42					LOC112711640, LOC112777600							105
			24HCRC-2R	TGATGCATAGCGAGCAGCAG	985	20	57.98
			qCYTOhydro_F	TTTGGGAGTGGCTTGGTCAT		20	59	0.5	6.3ΔG	2	2	LOC112711640, LOC112777600, LOC112777602							?
			qCYTOhydro_R	TTGGCTGCTCCATCGAGATA		20	58	0.5	5.6ΔG	6	2
2	ann1.BRNL8L.1	proline dehydrogenase 2, mitochondrial-like	BRNL8L-1F	TTGTTGAGAGGGAAGGGTTG	338	20	60.1	0.5	8.2ΔG	2	0	PREDICTED: Arachis hypogaea proline dehydrogenase 2, mitochondrial-like (LOC112782357), mRNA	40.1	40.1	1	0.35	1	XM_025824710.1	136
			BRNL8L-1R	CTTAAACCCGCCTCATTCAG	473	20	59.7	0.5	7.0ΔG	4	3	PREDICTED: Arachis hypogaea proline dehydrogenase 2, mitochondrial-like (LOC112716661), mRNA	40.1	40.1	1	0.35	1	XM_025768620.1
			BRNL8L-2F	CGCACGATAACGATGGCTGT	503	20	58.28					LOC112782357							136
			BRNL8L-2R	TCTAGCAGCGTCATGGGACA	619	20	57.99
			qPROLdehydro_F	GAGAGGGAAGGGTTGGTTAAGG		22	59	0.545	7.5ΔG	4	0	LOC112716661, LOC112782357							?
			qPROLdehydro_R	GCCATAAACAAGCATCCCTCTT		22	58	0.455	6.7ΔG	4	4
3	ann1.H0PP7S.1	cytochrome_P450_CYP82D47-like	H0PP7S-1F	GGCATTAGCTGCATTCTTGC	1416	20	60.9	0.5	8.5ΔG	4	2	PREDICTED: Arachis hypogaea cytochrome P450 CYP82D47-like (LOC112764179), mRNA	40.1	40.1	1	0.35	1	XM_025809719.1	137
			H0PP7S-1R	AAGGTGATAGGCGACGTTTG	1552	20	60.1	0.5	7.0ΔG	4	0	PREDICTED: Arachis hypogaea cytochrome P450 CYP82D47-like (LOC112705793), mRNA	40.1	40.1	1	0.35	1	XM_025756758.1
												Arachis hypogaea cultivar Shitouqi chromosome A08	40.1	40.1	1	0.35	1	CP030990.1
			H0PP7S-2F	GACCAAGAGAGCAGCACCAC	54	20	58.04					LOC112705793, Shitouqi chromosome A08, LOC112764179							120
			H0PP7S-2R	GTCACGTACGGTTGCTTCCC	154	20	58.42
			qP450_F	GATTCTGGCACACGACTATGTCA		23	59	0.478	6.7ΔG	4	3	LOC112764179							?
			qP450_R	ATTGATGCCTCCACCTCTGAA		21	58	0.476	7.0ΔG	4	1
4	ann1.HAG9AR.1	transcription factor MYB13-like_A	HAG9AR-1F	TCCGTTACTTGCAGATGGTC	25	20	58.7	0.5	7.9ΔG	4	1	PREDICTED: Arachis hypogaea transcription factor MYB13-like (LOC112737598), mRNA	40.1	40.1	1	0.35	1	XM_025787566.1	128
			HAG9AR-1R	GCGGTTTCGGATTCTTCTTC	152	20	61.1	0.5	6.7ΔG	3	0	PREDICTED: Arachis hypogaea transcription factor MYB13-like (LOC112789723), mRNA	40.1	40.1	1	0.35	1	XM_025831762.1
			HAG9AR-2F	TGGTTCCGTTACTTGCAGATGG	21	20	57.62					LOC112737598, LOC112789723							101
			HAG9AR-2R	AGCGCTTCTTGAGTGTGGTG	102	20	57.97
			qMYB13_F	CTGGAGAAAGAGTTTGGGAGCTT		23	59	0.478	8.2ΔG	4	2	LOC112789723							?
			qMYB13_R	ATCTGACCCACACAGCGTTGT		21	59	0.524	6.4ΔG	6	6
5	ann1.63FKND.1	stilbene synthase 3-like_A	63FKND-1F	GTGCATACAAAGCACCATCG	62	20	60.1	0.5	8.6ΔG	5	2	PREDICTED: Arachis hypogaea stilbene synthase 3-like (LOC112796250), transcript variant X1, mRNA	40.1	40.1	1	0.35	1	XM_025838625.1	82
			63FKND-1R	GTTGCAGCCTCTTTTCCAAC	143	20	59.9	0.5	8.2ΔG	4	0	PREDICTED: Arachis hypogaea stilbene synthase 3-like (LOC112796259), mRNA	40.1	40.1	1	0.36	1	XM_025838636.2
			63FKND-2F	CCAAGGTTGCTTTGCTGGTG	294	20	57.34					LOC112796259, LOC112796250							120
			63FKND-2R	GGACCACGGAAAGTGACTGC	394	20	58.33
			qSTS_2_F	TGCCTGGCGTTGATTACGA		19	60	0.526	7.4ΔG	5	0	LOC112796250							?
			qSTS_2_R	GCACACGAGCATCCTTGTTG		20	59	0.55	7.0ΔG	6	6
6	ann1.JE3RIW.1	ethylene-responsive transcription factor ERF014	JE3RIW-1F	AGATCAACAACGCTCGCTAC	367	20	58.1	0.5	6.9ΔG	4	0	PREDICTED: Arachis hypogaea ethylene-responsive transcription factor ERF014-like (LOC112799673), mRNA	40.1	40.1	1	0.35	1	XM_025841733.1	144
			JE3RIW-1R	TTGCCACCAAGAATCTCCTC	510	20	60.2	0.5	7.9ΔG	5	0	PREDICTED: Arachis hypogaea ethylene-responsive transcription factor ERF014-like (LOC112749755), mRNA	40.1	40.1	1	0.35	1	XM_025798118.1
												PREDICTED: Arachis hypogaea ethylene-responsive transcription factor ERF014-like (LOC112799673), mRNA	40.1	40.1	1	0.35	1	XM_025841733.1
			JE3RIW-2F	ACGACGTCGCCGTTTATTGC	191	20	59.12					LOC112749755,LOC112799673							149
			JE3RIW-2R	TGGCAACATCTGAAGCGACCT	317	21	59.18
			qERF014_F	CTTCAGATGTTGCCATGGATGT		22	59	0.455	6.3ΔG	6	2	LOC112799673							?
			qERF014_R	TGTTCATACCTACGCCAGTTTCA		23	58	0.435	7.3ΔG	2	1
7	ann1.PZ1MK0.1	myb-related protein 308-like	PZ1MK0-1F	GCGTGGAAACATAACTCCTG	108	20	58.2	0.5	8.2ΔG	3	1	PREDICTED: Arachis hypogaea myb-related protein 308-like (LOC112726523), mRNA	40.1	40.1	1	0.35	1	XM_025775938.1	143
			PZ1MK0-1R	TGCTTAGATGCGTGTTCCAG	250	20	60	0.5	8.2ΔG	3	1	PREDICTED: Arachis hypogaea myb-related protein 308-like (LOC112708074), mRNA	40.1	40.1	1	0.35	1	XM_025760202.1
												Arachis hypogaea cultivar Shitouqi chromosome A08	40.1	40.1	1	0.35	1	CP030990.1
			PZ1MK0-2F	GGGTGAAGCCATCAAATTTGGCTA	440	24	58.34					LOC112708074, Arachis hypogaea cultivar Shitouqi chromosome A08							128
			PZ1MK0-2R	CTCGCCCTCGCCATTGTTAT	548	20	57.61
			qMYB308_F	TGGGAAGAGCTCCTTGTTGTTC		22	59	0.5	6.7ΔG	6	1	LOC112708074, LOC112726523,							?
			qMYB308_R	TCCCACATCTTAAAAGTCCAGCTT		24	59	0.417	8.2ΔG	4	2
8	ann1.UKNP9M.1	stilbene synthase 3-like_B	UKNP9M-1F	GCTCGTGTGCTTATCGTTTG	343	20	59.5	0.5	7.0ΔG	2	0	LOC112740947, LOC112795670, LOC112796253, LOC112741544, LOC112796251, LOC112741543, LOC112755723, LOC112720208, LOC112796278, LOC112741592, LOC112741555, LOC112741586,							93
			UKNP9M-1R	CAATGCTTGCCCTACAAGAC	435	20	58.4	0.5	6.4ΔG	4	1
			UKNP9M-2F	TCGACCCTAGCGTCAAGAGG	242	20	58.09					LOC112740947,LOC112741591,LOC112755722,							118
			UKNP9M-2R	ACGATAAGCACACGAGCATCC	339	21	57.75
			qSTS_1_F	TGCCTGGCGTTGATTACGA		19	60	0.526	7.4ΔG	5	0	LOC112740947, LOC112795670, LOC112796253, LOC112741544, LOC112796251, LOC112741543, LOC112755723, LOC112720208, LOC112796278, LOC112741592, LOC112741555, LOC112741586,							?
			qSTS_1_R	GCACACGAGCATCCTTGTTG		20	59	0.55	7.0ΔG	6	6
9	ann1.Z5CZ6Q.1	glutathione S-transferase parA	Z5CZ6Q-1F	TTACTCAACGGGGAGATTGG	321	20	59.9	0.5	8.4ΔG	4	0	PREDICTED: Arachis hypogaea probable glutathione S-transferase parA (LOC112737939), mRNA	44.1	44.1	1	0.023	1	XM_025788100.1	106
			Z5CZ6Q-1R	CTCCGCTAACTCTTTCTCAAGC	426	22	59.8	0.5	8.5ΔG	3	2	PREDICTED: Arachis hypogaea probable glutathione S-transferase parA (LOC112790080), mRNA	44.1	44.1	1	0.023	1	XM_025832307.1
			Z5CZ6Q-2F	TGACGTGGCTCTCATTCCCT	462	20	57.9					LOC112790080,							138
			Z5CZ6Q-2R	ACGGAGTTGGAAACGCTGTC	580	20	57.98
			qGST_F	ATTCGGCATGAGGGTCAGAA								LOC112737939, LOC112790080,							?
			qGST_R	ATTGGTCTTCCGTTGTGAATCA
10	ann1.3X8G46.1	F-box protein PP2-A13-like	3X8G46-1F	GTTGGATAGAAGCACGGGTAAG	321	22	60	0.5	5.7ΔG	2	0	PREDICTED: Arachis hypogaea F-box protein PP2-A13-like (LOC112749538), mRNA	44.1	44.1	1	0.023	1	XM_025797815.1	139
			3X8G46-1R	TTGCTGGAGGTATGCAACAG	459	20	59.9	0.5	6.7ΔG	4	1	PREDICTED: Arachis hypogaea F-box protein PP2-A12-like (LOC112800822), mRNA	44.1	44.1	1	0.023	1	XM_025843226.1
			3X8G46-2F	CCTCCAGCAAACCTGGTGGT	450	20	59.34					LOC112800822,LOC112749538							115
			3X8G46-2R	ACCGAACCTCTTGCCAGCTC	545	20	59.5
			qF-Box_1_F	AGCTCCCCCCAAACTACCAT								LOC112749538							?
			qF-Box_1_R	CCGTGCTTCTATCCAACCAAA
	?	F-box protein PP2-A13-like	qF-Box_2_F	TATTTGAGTGGGCCAGGAGAGT								LOC112802795, LOC112751733							?
			qF-Box_2_R	AATCACTGCCCCATCTATGCA
11	ann1.C9M3KU.1	transcription factor MYB13-like_B	C9M3KU-1F	GAGTTTGGGAGCTTCTTGATTG	757	22	60.2	0.455	6.9ΔG	4	0	PREDICTED: Arachis hypogaea transcription factor MYB13-like (LOC112737598), mRNA	44.1	44.1	1	0.023	1	XM_025787566.1	105
			C9M3KU-1R	TGGAGGCATAAAAGGAATGTG	861	21	59.9	0.429	6.6ΔG	3	0	PREDICTED: Arachis hypogaea transcription factor MYB13-like (LOC112789723), mRNA	44.1	44.1	1	0.023	1	XM_025831762.1
			C9M3KU-2F	GGAACTTGGACTCCTGAGGAAGA	43	23	57.87					LOC112737598							105
			C9M3KU-2R	ACACCTAGCCAGTCCTGCAA	128	20	58.11
12	ann1.H37XJE.1	protein C2-DOMAIN ABA-RELATED 11-like	H37XJE-1F	TTGTGCGAGGGAAAACATTAG	35	21	60.1	0.429	5.9ΔG	3	0	LOC112722802,LOC112706495	42.1	42.1	1	0.089	1	XM_025773980.1	124
			H37XJE-1R	TTCCAAACAGGATTCAAGCAG	185	21	60.2	0.429	8.2ΔG	3	1	LOC112741365,LOC112722802,LOC112706495,LOC112796078	42.1	42.1	1	0.089	1	XM_025757848.1
			H37XJE-2F	AGCACTGAGGAAGGTGATGC	330	20	57.08					LOC112722802,LOC112706495							122
			H37XJE-2R	CGGACTCAACTCCATCAAGCC	431	21	57.94
13	ann1.JL3DG7.1	glutathione transferase GST 23-like_A	JL3DG7-1F	AGCTGAGTGGGCATTGAAAC	57	20	60.3	0.5	6.7ΔG	4	0	PREDICTED: Arachis hypogaea glutathione transferase GST 23-like (LOC112792741), mRNA	44.1	44.1	1	0.023	1	XM_025836085.1	116
			JL3DG7-1F	GAACTGGAACCTTCTTGTGGAC	172	22	60	0.5	7.9ΔG	4	2	PREDICTED: Arachis hypogaea glutathione transferase GST 23-like (LOC112734982), transcript variant X2, mRNA	40.1	40.1	1	0.35	1	XM_025784535.1
			JL3DG7-2F	ATTGGGTGAGTCCGTTCGGT	32	20	58.49					LOC112792741							131
			JL3DG7-2F	GGACCGGGTTCAGCTCAAGA	135	20	58.89
			qGST23_F	CATTTGTGATCCTTGAATACATCGA			59					LOC112792741, LOC112734982, LOC112792744, LOC112734988, LOC112734987, LOC112734990, LOC112792745, LOC112734989 LOC112734986, LOC112734983							?
			qGST23_R	TCCGCTTTTAATCAGTGCAATC			58
14	ann1.LQA0WQ.1	glutathione S-transferase-B	LQA0WQ-1F	ACATGGAAGCAGTATCCGTTG	235	21	60	0.476	8.7ΔG	4	1	PREDICTED: Arachis hypogaea probable glutathione S-transferase (LOC112734989), mRNA	44.1	44.1	1	0.023	1	XM_025784542.1	134
			LQA0WQ-1R	TCTTGTTCTTCCCCGCTACTAC	368	22	59.8	0.5	5.1ΔG	3	1	PREDICTED: Arachis hypogaea probable glutathione S-transferase (LOC112734983), mRNA	44.1	44.1	1	0.023	1	XM_025784536.1
												PREDICTED: Arachis hypogaea probable glutathione S-transferase (LOC112734990), mRNA	42.1	42.1	1	0.089	1	XM_025784543.1
			LQA0WQ-2F	TGCGAGTCCATTTGGTCAGAGG	39	22	59.3					LOC112734990,LOC112734989,LOC112734983							134
			LQA0WQ-2R	CAGGCACCTTCTTGTGAACGG	152	21	58.67
15	ann1.LXP1WJ.1	ABA 8'-hydroxylase	LXP1WJ-1F	ACACCATAGCCCTGACAACTTC	1128	22	60.4	0.5	6.4ΔG	3	1	PREDICTED: Arachis hypogaea abscisic acid 8'-hydroxylase 3-like (LOC112797741), mRNA	44.1	44.1	1	0.023	1	XM_025840824.1	148
			LXP1WJ-1R	CACCAGCATCTCCAACTTAGC	1275	21	59.9	0.524	7.5ΔG	3	2	Arachis hypogaea abscisic acid 8-hydroxylase 1 (CYP707A) mRNA, partial cds	44.1	44.1	1	0.023	1	KC690278.1
			LXP1WJ-2F	TCCCAGCCAGCAAAGAGAGG	308	20	58.84					LOC112783178, LOC112797741							100
			LXP1WJ-2R	ATGACGGTGCGGAGGACAAG	388	20	59.57
			qABAhydro_F	ATTCCCAGCCAGCAAAGAGA		58						LOC112783178, LOC112797741, LOC112800189							?
			qABAhydro_R	ACGGCAATGGACTCGATGTC		60
16	ann1.RRZ6LI.1	1-deoxy-D-xylulose-5-phosphate_Synthase2,Chloroplst	RRZ6LI-1F	TCACCTACATGGCTTGCTTG	1548	20	59.9	0.5	8.5ΔG	4	1	PREDICTED: Arachis hypogaea probable 1-deoxy-D-xylulose-5-phosphate synthase 2, chloroplastic (LOC112757059), mRNA	44.1	44.1	1	0.023	1	XM_025805656.1	109
			RRZ6LI-1R	CAGCTTGGTCTGTCATCTATGG	1656	22	59.8	0.5	7.4ΔG	4	2	PREDICTED: Arachis hypogaea probable 1-deoxy-D-xylulose-5-phosphate synthase 2, chloroplastic (LOC112733825), mRNA	44.1	44.1	1	0.023	1	XM_025782914.1
			RRZ6LI-2F	ACATTGGCCCTGTGGATGGT	980	20	58.74					LOC112757059,LOC112791719,LOC112733825							138
			RRZ6LI-2R	CGGCTTCAGCAGGAGGGTAT	1098	20	58.7
17	ann1.Z1CJI9.2	chalcone synthase	Z1CJI9-1F	CCGATTACCAACTCACCAAAC	419	21	59.3	0.476	7.0ΔG	2	0	PREDICTED: Arachis hypogaea chalcone synthase (LOC112789292), mRNA	42.1	42.1	1	0.091	1	XM_025831138.2	137
			Z1CJI9-1R	ACGTGCACCTTTGTTGTTCTC	555	21	60.2	0.476	6.7ΔG	6	0	PREDICTED: Arachis hypogaea chalcone synthase (LOC112737218), mRNA	42.1	42.1	1	0.091	1	XM_025787006.1
			Z1CJI9-2F	TGGACGGCTCAAACCATTGC	721	20	58.59					LOC112737218							143
			Z1CJI9-2R	TTGAAGGCCTCAGCCAATGC	844	20	58.29
			qCHS_2_F	GGGCAACCAAAATCGAAGATC								LOC112789292, LOC112737218							?
			qCHS_2_R	ACCTGCAAAGCAGCCTTGTT
	?	chalcone synthase 6-like	qCHS_1_F	TGATGGCCACCTTCGTGAA								LOC112801348, LOC112801347, LOC112749797, LOC112749796							?
			qCHS_1_R	GGGTGAGCAATCCAGAAGATG
	?	inositol oxygenase 2-like	qInositolOxy2_1_F	GCAATCTGCTGAAGCCATTAGA								LOC112763142, LOC112701562							?
			qInositolOxy2_1_R	CCAACAGGAAATGTATCTCCAACA
			qInositolOxy2_2_F	AGTGAATTCATTTGGCCATTCC								LOC112732338, LOC112790684, LOC112738032, LOC112763142, LOC112701562							?
			qInositolOxy2_2_R	GCCTTGTCCAATTTTCCGTAGT

## Sheet: FPKM
	506 C	506 T	587 C	587 T	C76 C	C76 T	Tif C	Tif T
arahy.24HCRC	0.540357	9.02274	0.0778033	16.3184	0.432729	4.74325	0.276415	13.3674
arahy.3X8G46	0.901167	7.0908	1.06242	6.41833	1.07781	6.26614	1.33247	5.55323
arahy.63FKND	0.973364	6.80908	0.962976	5.92592	0.847874	3.78566	1.11493	5.08225
arahy.BRNL8L	4.63414	124.527	2.23154	136.693	5.56553	46.7602	2.38336	54.3271
arahy.C9M3KU	4.00336	62.9967	1.67219	208.711	5.97966	91.0352	3.24587	76.5468
arahy.H0PP7S	1.81553	17.5893	5.1164	36.556	1.62166	13.7582	1.18904	5.79049
arahy.H37XJE	0.481624	11.0457	0.229689	11.614	0.181915	6.46739	0.277716	11.5129
arahy.HAG9AR	4.02729	79.1941	2.25572	233.408	7.2255	100.888	3.28419	112.336
arahy.JE3RIW	2.31245	26.377	1.09758	12.6606	2.37937	11.4612	1.16926	23.8633
arahy.JL3DG7	2.21213	15.693	3.0355	20.8737	2.2072	16.6545	1.85263	8.29059
arahy.LQA0WQ	1.96653	9.29007	1.8065	12.0801	1.48223	6.40021	0.73198	4.15896
arahy.LXP1WJ	6.61132	74.3769	3.7664	321.95	6.32637	202.413	7.45016	68.3765
arahy.PZ1MK0	1.76668	11.815	2.05475	25.9351	1.53852	9.60206	1.55556	6.43413
arahy.RRZ6LI	3.39933	30.5776	4.34771	63.429	3.26133	19.3706	2.26695	11.1676
arahy.UKNP9M	0.705574	8.03365	0.604621	12.5703	0.278381	6.50488	0.608057	2.9309
arahy.Z1CJI9	1.07389	80.9672	0.585102	86.3808	1.67584	30.9383	0.562135	24.9383
arahy.Z5CZ6Q	0.273408	2.42471	0.544277	1.38336	0.243057	1.52094	0.0772167	0.57841
arahy.0R0FR4	2.3671	23.8944	2.40983	47.1398	1.54721	18.9782	1.45628	8.97718
arahy.2U5UH6	21.3576	93.5102	18.784	159.479	19.7357	108.543	13.8067	87.779
arahy.2XR4L9	1.33364	15.6105	1.13922	21.1137	1.48816	10.5883	1.2356	11.2551
arahy.30ZBSQ	0.789503	11.4877	1.3884	22.8315	1.65399	12.4095	1.07553	5.94608
arahy.31TJ00	0.0547718	1.10529	0.0679001	1.85351	0.118269	1.19732	0.0328169	1.50915
arahy.3475Q7	7.62108	94.8551	3.88839	400.369	8.39799	292.215	8.76523	82.1675
arahy.3BDP96	58.1283	240.297	33.0312	165.264	37.3817	188.055	30.7442	172.746
arahy.42WI7N	1.31255	50.0392	1.98636	122.259	1.89741	11.368	1.58312	19.667
arahy.4AP7UE	2.08512	10.3686	0.930154	19.1146	1.64124	18.0023	0.846202	6.20578
arahy.4I4T9M	1.15572	10.3885	1.36478	212.009	2.01351	90.5168	2.46698	11.6041
arahy.5PC6AH	1.37141	0.210352	1.3828	0.101178	0.753939	0.119054	0.879552	0.195197
arahy.62IRHW	1.13011	10.7128	0.516325	10.9443	0.994668	4.99205	1.16	6.91013
arahy.6E02AJ	0.483752	77.3826	0.185963	64.0909	0.510132	5.1725	0.20647	3.8956
arahy.6J3HHE	0.359934	1.72868	0.68508	8.92696	0.493156	5.27929	0.22749	1.62773
arahy.6M56FL	0.983002	9.49567	0.516896	18.7615	0.696466	13.4913	0.63808	7.84409
arahy.77YH77	1.42386	6.82047	2.23877	18.9821	1.15739	4.63207	1.28785	5.97911
arahy.7BZL8T	0.528265	2.91879	0.25052	3.09025	0.379544	1.78012	0.239905	1.63138
arahy.7BZT72	0.347738	2.67945	0.216109	25.095	0.497471	9.31345	0.500519	2.53482
arahy.84B366	1.04496	36.1947	0.332405	30.4557	1.4018	12.469	0.819861	32.4105
arahy.B1GHBY	0.676785	3.75778	0.229473	2.13104	0.289613	2.62361	0.444831	2.99265
arahy.B3UXLR	1.50505	16.6453	1.53542	156.899	2.52698	54.8628	2.39994	16.5029
arahy.E4AETI	0.987557	4.17896	0.645406	11.3928	0.840392	11.9517	0.577266	4.95631
arahy.F4PGJ6	6.25677	92.1973	3.37141	132.257	6.98209	43.5887	3.83139	33.2005
arahy.FK1L07	1.05573	29.3831	1.38192	24.0388	0.815697	3.62075	1.30333	9.62552
arahy.FWQ16B	1.49947	16.5842	1.59019	232.046	2.16336	79.498	2.60222	14.3231
arahy.FYJY46	1.28358	9.18902	6.31873	41.0953	0.992696	8.1637	0.852816	3.4133
arahy.H5H05M	24.0799	311.282	6.77304	109.895	28.3378	127.71	20.5069	313.513
arahy.HQY7NK	3.38595	52.6519	3.82882	71.516	3.32694	25.7735	3.01515	23.8508
arahy.I8E435	0.645953	4.60507	0.386226	6.4986	0.571469	3.738	0.506362	3.05303
arahy.IAG7Q0	10.9796	64.1414	8.19067	442.346	9.49605	219.058	13.0466	63.8102
arahy.ICVP6R	0.571824	8.32243	0.270733	9.85983	0.608257	3.44425	0.495304	2.43594
arahy.JNS4CJ	0.79591	3.24851	0.835062	5.74973	0.774936	4.77384	0.490851	2.71752
arahy.JZIS5A	4.20431	21.147	2.48849	43.6339	3.56372	40.2882	2.94552	16.9596
arahy.KLG2UC	6.06711	30.3012	2.23593	63.786	5.20055	73.0434	4.32758	25.0926
arahy.KNQB38	3.19514	19.473	1.86588	23.8918	2.60187	15.3478	3.19515	19.362
arahy.KS1HEQ	0.310499	1.53438	0.146003	1.77755	0.201274	2.04006	0.148018	1.11195
arahy.LWR4SS	5.05751	32.4876	3.13556	60.7326	5.5399	34.4507	2.79318	15.6724
arahy.M0KDQN	8.47323	44.7172	5.89598	49.047	8.12465	42.6684	7.23206	35.924
arahy.M1EJI8	0.200115	5.7716	0.0961179	7.78109	0.175263	0.864252	0.272742	1.92862
arahy.M1XV77	0.123993	87.7736	0.0965192	70.0886	0.358442	3.66315	0.197981	3.51195
arahy.M5BF4R	1.26554	8.66732	0.595462	12.0877	0.743826	4.49206	1.03473	4.44804
arahy.MG21LA	0.907663	3.83724	0.950584	4.63879	0.926245	3.75519	0.582686	2.42548
arahy.MQB4F1	296.722	45.6299	310.161	35.5851	229.889	40.3075	338.996	58.0694
arahy.NA5G54	2.46523	21.7373	1.70658	47.5169	3.5814	18.6022	2.01405	13.4766
arahy.NQ31ZP	2.30768	13.9174	2.11841	201.712	2.78521	84.0509	3.68154	16.1639
arahy.R8EBSD	0.182587	2.33452	0.0300123	2.1206	0.139489	2.51674	0.0573824	2.04957
arahy.RS5FH0	1.2874	10.7465	0.698228	10.5047	0.577281	2.68624	1.2636	6.04095
arahy.T7FQKJ	0.884247	8.67928	12.542	32.5036	1.97972	21.3656	4.15581	31.211
arahy.UDJX6I	1.58721	6.90042	5.5302	36.7636	2.76004	22.5531	1.75298	7.07014
arahy.UN6GTT	1.90064	15.729	1.92306	38.8967	1.76647	12.8331	1.14936	5.60832
arahy.UTRD0U	1.1295	13.7323	0.879488	12.3515	1.72005	9.94317	1.85187	10.5334
arahy.XD33H1	0.063408	2.19255	0.0127104	3.91081	0.0545121	1.27301	0.0304007	2.91625
arahy.Y8KTYY	1.84943	98.2954	1.99374	217.794	6.99075	49.4695	2.57484	34.0477
arahy.Z8PKIR	1.69713	16.6121	1.66985	27.595	1.59129	8.17593	1.31868	8.96837
