# Supplementary material for: Transcriptome Profile Reveals Drought-Induced Genes Preferentially Expressed in Response to Water Deficit in Cultivated Peanut (Arachis hypogaea L.)
Source: Front Plant Sci. 2021 Apr 30;12:645291. doi: 10.3389/fpls.2021.645291 (PMC8120000; doi:10.3389/fpls.2021.645291)
Supplement: Supplementary Table 2 — Quantification calculation and comparison with RNAseq. [file Table_2.xlsx]

## Sheet: original data
Well	Fluor	Target	Gene	Content	Sample/repeats	Sample name	Cq	Cq mean
A01	SYBR	10	arahy.63FKND	Irrigation	11	C4 S1 Tif	22.9477
A02	SYBR	10	arahy.63FKND	Irrigation	12	C4 S1 Tif	23.0124
A03	SYBR	10	arahy.63FKND	Irrigation	13	C4 S1 Tif	23.0295	22.9965
A04	SYBR	10	arahy.63FKND	Drought	1a	C4 S2 Tif	19.9144
A05	SYBR	10	arahy.63FKND	Drought	1b	C4 S2 Tif	19.9173
A06	SYBR	10	arahy.63FKND	Drought	1c	C4 S2 Tif	20.3016	20.0444
A07	SYBR	12	arahy.JE3RIW	Irrigation	11	C4 S1 Tif	26.1601
A08	SYBR	12	arahy.JE3RIW	Irrigation	12	C4 S1 Tif	26.0149
A09	SYBR	12	arahy.JE3RIW	Irrigation	13	C4 S1 Tif	26.1719	26.1156
A10	SYBR	12	arahy.JE3RIW	Drought	1a	C4 S2 Tif	20.3811
A11	SYBR	12	arahy.JE3RIW	Drought	1b	C4 S2 Tif	20.382
A12	SYBR	12	arahy.JE3RIW	Drought	1c	C4 S2 Tif	20.4841	20.4157
B01	SYBR	10	arahy.63FKND	Irrigation	21	C4 S1 587	20.9548
B02	SYBR	10	arahy.63FKND	Irrigation	22	C4 S1 587	22.147
B03	SYBR	10	arahy.63FKND	Irrigation	23	C4 S1 587	23.0503	22.0507
B04	SYBR	10	arahy.63FKND	Drought	2a	C4 S2 506	18.1405
B05	SYBR	10	arahy.63FKND	Drought	2b	C4 S2 506	18.2626
B06	SYBR	10	arahy.63FKND	Drought	2c	C4 S2 506	18.8859	18.4297
B07	SYBR	12	arahy.JE3RIW	Irrigation	21	C4 S1 587	25.9944
B08	SYBR	12	arahy.JE3RIW	Irrigation	22	C4 S1 587	26.788
B09	SYBR	12	arahy.JE3RIW	Irrigation	23	C4 S1 587	27.0213	26.6012
B10	SYBR	12	arahy.JE3RIW	Drought	2a	C4 S2 506	22.2264
B11	SYBR	12	arahy.JE3RIW	Drought	2b	C4 S2 506	22.2709
B12	SYBR	12	arahy.JE3RIW	Drought	2c	C4 S2 506	22.0092	22.1688
C01	SYBR	10	arahy.63FKND	Irrigation	31	C4 S1 506	20.5266
C02	SYBR	10	arahy.63FKND	Irrigation	32	C4 S1 506	21.7483
C03	SYBR	10	arahy.63FKND	Irrigation	33	C4 S1 506	20.927	21.0673
C04	SYBR	10	arahy.63FKND	Drought	3a	C4 S2 587	20.2102
C05	SYBR	10	arahy.63FKND	Drought	3b	C4 S2 587	20.2001
C06	SYBR	10	arahy.63FKND	Drought	3c	C4 S2 587	20.0717	20.1607
C07	SYBR	12	arahy.JE3RIW	Irrigation	31	C4 S1 506	24.5937
C08	SYBR	12	arahy.JE3RIW	Irrigation	32	C4 S1 506	26.2141
C09	SYBR	12	arahy.JE3RIW	Irrigation	33	C4 S1 506	24.8841	25.2306
C10	SYBR	12	arahy.JE3RIW	Drought	3a	C4 S2 587	23.0261
C11	SYBR	12	arahy.JE3RIW	Drought	3b	C4 S2 587	23.4534
C12	SYBR	12	arahy.JE3RIW	Drought	3c	C4 S2 587	23.3361	23.2719
D01	SYBR	10	arahy.63FKND	Irrigation	41	C4 S1 C76-16	21.7519
D02	SYBR	10	arahy.63FKND	Irrigation	42	C4 S1 C76-16	21.2049
D03	SYBR	10	arahy.63FKND	Irrigation	43	C4 S1 C76-16	21.192	21.383
D04	SYBR	10	arahy.63FKND	Drought	4a	C4 S2 C76-16	19.3236
D05	SYBR	10	arahy.63FKND	Drought	4b	C4 S2 C76-16	19.1422
D06	SYBR	10	arahy.63FKND	Drought	4c	C4 S2 C76-16	19.7149	19.3936
D07	SYBR	12	arahy.JE3RIW	Irrigation	41	C4 S1 C76-16	25.0529
D08	SYBR	12	arahy.JE3RIW	Irrigation	42	C4 S1 C76-16	25.3882
D09	SYBR	12	arahy.JE3RIW	Irrigation	43	C4 S1 C76-16	25.0185	25.1532
D10	SYBR	12	arahy.JE3RIW	Drought	4a	C4 S2 C76-16	22.8164
D11	SYBR	12	arahy.JE3RIW	Drought	4b	C4 S2 C76-16	22.7005
D12	SYBR	12	arahy.JE3RIW	Drought	4c	C4 S2 C76-16	22.7996	22.7722
E01	SYBR	14	arahy.PZ1MK0	Irrigation	11	C4 S1 Tif	26.4676
E02	SYBR	14	arahy.PZ1MK0	Irrigation	12	C4 S1 Tif	25.8188
E03	SYBR	14	arahy.PZ1MK0	Irrigation	13	C4 S1 Tif	25.1899	25.8254
E04	SYBR	14	arahy.PZ1MK0	Drought	1a	C4 S2 Tif	23.8454
E05	SYBR	14	arahy.PZ1MK0	Drought	1b	C4 S2 Tif	22.629
E06	SYBR	14	arahy.PZ1MK0	Drought	1c	C4 S2 Tif	23.0962	23.1902
E07	SYBR	yls8	reference gene	Irrigation	11	C4 S1 Tif	20.8718
E08	SYBR	yls8	reference gene	Irrigation	12	C4 S1 Tif	20.8706
E09	SYBR	yls8	reference gene	Irrigation	13	C4 S1 Tif	20.5936	20.7786
E10	SYBR	yls8	reference gene	Drought	1a	C4 S2 Tif	20.7439
E11	SYBR	yls8	reference gene	Drought	1b	C4 S2 Tif	19.7956
E12	SYBR	yls8	reference gene	Drought	1c	C4 S2 Tif	20.1977	20.2457
F01	SYBR	14	arahy.PZ1MK0	Irrigation	21	C4 S1 587	25.6979
F02	SYBR	14	arahy.PZ1MK0	Irrigation	22	C4 S1 587	25.9341
F03	SYBR	14	arahy.PZ1MK0	Irrigation	23	C4 S1 587	26.0062	25.8794
F04	SYBR	14	arahy.PZ1MK0	Drought	2a	C4 S2 506	23.7744
F05	SYBR	14	arahy.PZ1MK0	Drought	2b	C4 S2 506	22.4117
F06	SYBR	14	arahy.PZ1MK0	Drought	2c	C4 S2 506	22.2971	22.8277
F07	SYBR	yls8	reference gene	Irrigation	21	C4 S1 587	20.1789
F08	SYBR	yls8	reference gene	Irrigation	22	C4 S1 587	20.2294
F09	SYBR	yls8	reference gene	Irrigation	23	C4 S1 587	21.2208	20.543
F10	SYBR	yls8	reference gene	Drought	2a	C4 S2 506	20.7331
F11	SYBR	yls8	reference gene	Drought	2b	C4 S2 506	20.3773
F12	SYBR	yls8	reference gene	Drought	2c	C4 S2 506	20.1599	20.4234
G01	SYBR	14	arahy.PZ1MK0	Irrigation	31	C4 S1 506	25.1318
G02	SYBR	14	arahy.PZ1MK0	Irrigation	32	C4 S1 506	26.8711
G03	SYBR	14	arahy.PZ1MK0	Irrigation	33	C4 S1 506	25.4326	25.8118
G04	SYBR	14	arahy.PZ1MK0	Drought	3a	C4 S2 587	23.0019
G05	SYBR	14	arahy.PZ1MK0	Drought	3b	C4 S2 587	22.5921
G06	SYBR	14	arahy.PZ1MK0	Drought	3c	C4 S2 587	22.7508	22.7816
G07	SYBR	yls8	reference gene	Irrigation	31	C4 S1 506	20.4383
G08	SYBR	yls8	reference gene	Irrigation	32	C4 S1 506	21.5871
G09	SYBR	yls8	reference gene	Irrigation	33	C4 S1 506	20.7837	20.9364
G10	SYBR	yls8	reference gene	Drought	3a	C4 S2 587	21.2795
G11	SYBR	yls8	reference gene	Drought	3b	C4 S2 587	20.673
G12	SYBR	yls8	reference gene	Drought	3c	C4 S2 587	21.3481	21.1002
H01	SYBR	14	arahy.PZ1MK0	Irrigation	41	C4 S1 C76-16	25.1765
H02	SYBR	14	arahy.PZ1MK0	Irrigation	42	C4 S1 C76-16	26.2029
H03	SYBR	14	arahy.PZ1MK0	Irrigation	43	C4 S1 C76-16	25.3578	25.5791
H04	SYBR	14	arahy.PZ1MK0	Drought	4a	C4 S2 C76-16	22.9672
H05	SYBR	14	arahy.PZ1MK0	Drought	4b	C4 S2 C76-16	22.4273
H06	SYBR	14	arahy.PZ1MK0	Drought	4c	C4 S2 C76-16	23.0433	22.8126
H07	SYBR	yls8	reference gene	Irrigation	41	C4 S1 C76-16	21.1662
H08	SYBR	yls8	reference gene	Irrigation	42	C4 S1 C76-16	20.1092
H09	SYBR	yls8	reference gene	Irrigation	43	C4 S1 C76-16	19.6656	20.3137
H10	SYBR	yls8	reference gene	Drought	4a	C4 S2 C76-16	19.4722
H11	SYBR	yls8	reference gene	Drought	4b	C4 S2 C76-16	20.1085
H12	SYBR	yls8	reference gene	Drought	4c	C4 S2 C76-16	20.7646	20.1151
A01	SYBR	16	arahy.UKNP9M	Irrigation	11	C4 S1 Tif	20.886
A02	SYBR	16	arahy.UKNP9M	Irrigation	12	C4 S1 Tif	20.5002
A03	SYBR	16	arahy.UKNP9M	Irrigation	13	C4 S1 Tif	20.805	20.7304
A04	SYBR	16	arahy.UKNP9M	Drought	1a	C4 S2 Tif	17.3352
A05	SYBR	16	arahy.UKNP9M	Drought	1b	C4 S2 Tif	18.0477
A06	SYBR	16	arahy.UKNP9M	Drought	1c	C4 S2 Tif	19.206	18.1963
A07	SYBR	18	arahy.Z5CZ6Q	Irrigation	11	C4 S1 Tif	27.6477
A08	SYBR	18	arahy.Z5CZ6Q	Irrigation	12	C4 S1 Tif	27.0708
A09	SYBR	18	arahy.Z5CZ6Q	Irrigation	13	C4 S1 Tif	27.0667	27.2617
A10	SYBR	18	arahy.Z5CZ6Q	Drought	1a	C4 S2 Tif	24.2147
A11	SYBR	18	arahy.Z5CZ6Q	Drought	1b	C4 S2 Tif	23.8533
A12	SYBR	18	arahy.Z5CZ6Q	Drought	1c	C4 S2 Tif	25.3412	24.4697
B01	SYBR	16	arahy.UKNP9M	Irrigation	21	C4 S1 587	21.9496
B02	SYBR	16	arahy.UKNP9M	Irrigation	22	C4 S1 587	22.7869
B03	SYBR	16	arahy.UKNP9M	Irrigation	23	C4 S1 587	22.5219	22.4195
B04	SYBR	16	arahy.UKNP9M	Drought	2a	C4 S2 506	17.575
B05	SYBR	16	arahy.UKNP9M	Drought	2b	C4 S2 506	18.3769
B06	SYBR	16	arahy.UKNP9M	Drought	2c	C4 S2 506	17.5443	17.8321
B07	SYBR	18	arahy.Z5CZ6Q	Irrigation	21	C4 S1 587	25.0332
B08	SYBR	18	arahy.Z5CZ6Q	Irrigation	22	C4 S1 587	24.7229
B09	SYBR	18	arahy.Z5CZ6Q	Irrigation	23	C4 S1 587	24.4037	24.72
B10	SYBR	18	arahy.Z5CZ6Q	Drought	2a	C4 S2 506	23.8742
B11	SYBR	18	arahy.Z5CZ6Q	Drought	2b	C4 S2 506	23.9628
B12	SYBR	18	arahy.Z5CZ6Q	Drought	2c	C4 S2 506	23.041	23.626
C01	SYBR	16	arahy.UKNP9M	Irrigation	31	C4 S1 506	18.5302
C02	SYBR	16	arahy.UKNP9M	Irrigation	32	C4 S1 506	20.1178
C03	SYBR	16	arahy.UKNP9M	Irrigation	33	C4 S1 506	19.7506	19.4662
C04	SYBR	16	arahy.UKNP9M	Drought	3a	C4 S2 587	18.7096
C05	SYBR	16	arahy.UKNP9M	Drought	3b	C4 S2 587	19.0131
C06	SYBR	16	arahy.UKNP9M	Drought	3c	C4 S2 587	18.9765	18.8998
C07	SYBR	18	arahy.Z5CZ6Q	Irrigation	31	C4 S1 506	25.1376
C08	SYBR	18	arahy.Z5CZ6Q	Irrigation	32	C4 S1 506	26.64
C09	SYBR	18	arahy.Z5CZ6Q	Irrigation	33	C4 S1 506	26.3977	26.0584
C10	SYBR	18	arahy.Z5CZ6Q	Drought	3a	C4 S2 587	23.1243
C11	SYBR	18	arahy.Z5CZ6Q	Drought	3b	C4 S2 587	23.4724
C12	SYBR	18	arahy.Z5CZ6Q	Drought	3c	C4 S2 587	23.7987	23.4651
D01	SYBR	16	arahy.UKNP9M	Irrigation	41	C4 S1 C76-16	20.087
D02	SYBR	16	arahy.UKNP9M	Irrigation	42	C4 S1 C76-16	19.6943
D03	SYBR	16	arahy.UKNP9M	Irrigation	43	C4 S1 C76-16	19.1636	19.6483
D04	SYBR	16	arahy.UKNP9M	Drought	4a	C4 S2 C76-16	15.3458
D05	SYBR	16	arahy.UKNP9M	Drought	4b	C4 S2 C76-16	15.7983
D06	SYBR	16	arahy.UKNP9M	Drought	4c	C4 S2 C76-16	15.1147	15.4196
D07	SYBR	18	arahy.Z5CZ6Q	Irrigation	41	C4 S1 C76-16	26.6262
D08	SYBR	18	arahy.Z5CZ6Q	Irrigation	42	C4 S1 C76-16	25.5025
D09	SYBR	18	arahy.Z5CZ6Q	Irrigation	43	C4 S1 C76-16	24.5945	25.5744
D10	SYBR	18	arahy.Z5CZ6Q	Drought	4a	C4 S2 C76-16	21.3498
D11	SYBR	18	arahy.Z5CZ6Q	Drought	4b	C4 S2 C76-16	21.599
D12	SYBR	18	arahy.Z5CZ6Q	Drought	4c	C4 S2 C76-16	21.1661	21.3716
E01	SYBR	20	arahy.3X8G46	Irrigation	11	C4 S1 Tif	24.1064
E02	SYBR	20	arahy.3X8G46	Irrigation	12	C4 S1 Tif	23.5651
E03	SYBR	20	arahy.3X8G46	Irrigation	13	C4 S1 Tif	24.3532	24.0082
E04	SYBR	20	arahy.3X8G46	Drought	1a	C4 S2 Tif	21.2108
E05	SYBR	20	arahy.3X8G46	Drought	1b	C4 S2 Tif	20.9716
E06	SYBR	20	arahy.3X8G46	Drought	1c	C4 S2 Tif	21.3596	21.1807
E07	SYBR	yls8	reference gene	Irrigation	11	C4 S1 Tif	21.314
E08	SYBR	yls8	reference gene	Irrigation	12	C4 S1 Tif	21.4457
E09	SYBR	yls8	reference gene	Irrigation	13	C4 S1 Tif	21.1126	21.2908
E10	SYBR	yls8	reference gene	Drought	1a	C4 S2 Tif	20.1913
E11	SYBR	yls8	reference gene	Drought	1b	C4 S2 Tif	20.5479
E12	SYBR	yls8	reference gene	Drought	1c	C4 S2 Tif	21.7902	20.8431
F01	SYBR	20	arahy.3X8G46	Irrigation	21	C4 S1 587	24.8694
F02	SYBR	20	arahy.3X8G46	Irrigation	22	C4 S1 587	24.2897
F03	SYBR	20	arahy.3X8G46	Irrigation	23	C4 S1 587	24.2757	24.4783
F04	SYBR	20	arahy.3X8G46	Drought	2a	C4 S2 506	21.3398
F05	SYBR	20	arahy.3X8G46	Drought	2b	C4 S2 506	21.4931
F06	SYBR	20	arahy.3X8G46	Drought	2c	C4 S2 506	21.9726	21.6018
F07	SYBR	yls8	reference gene	Irrigation	21	C4 S1 587	20.8641
F08	SYBR	yls8	reference gene	Irrigation	22	C4 S1 587	20.2977
F09	SYBR	yls8	reference gene	Irrigation	23	C4 S1 587	21.0468	20.7362
F10	SYBR	yls8	reference gene	Drought	2a	C4 S2 506	21.1817
F11	SYBR	yls8	reference gene	Drought	2b	C4 S2 506	21.0183
F12	SYBR	yls8	reference gene	Drought	2c	C4 S2 506	20.2177	20.8059
G01	SYBR	20	arahy.3X8G46	Irrigation	31	C4 S1 506	22.7699
G02	SYBR	20	arahy.3X8G46	Irrigation	32	C4 S1 506	24.5989
G03	SYBR	20	arahy.3X8G46	Irrigation	33	C4 S1 506	24.4298	23.9329
G04	SYBR	20	arahy.3X8G46	Drought	3a	C4 S2 587	21.3602
G05	SYBR	20	arahy.3X8G46	Drought	3b	C4 S2 587	21.1969
G06	SYBR	20	arahy.3X8G46	Drought	3c	C4 S2 587	21.2513	21.2694
G07	SYBR	yls8	reference gene	Irrigation	31	C4 S1 506	19.3294
G08	SYBR	yls8	reference gene	Irrigation	32	C4 S1 506	21.4144
G09	SYBR	yls8	reference gene	Irrigation	33	C4 S1 506	21.39	20.7112
G10	SYBR	yls8	reference gene	Drought	3a	C4 S2 587	20.9291
G11	SYBR	yls8	reference gene	Drought	3b	C4 S2 587	20.7665
G12	SYBR	yls8	reference gene	Drought	3c	C4 S2 587	21.674	21.1232
H01	SYBR	20	arahy.3X8G46	Irrigation	41	C4 S1 C76-16	24.2228
H02	SYBR	20	arahy.3X8G46	Irrigation	42	C4 S1 C76-16	23.4892
H03	SYBR	20	arahy.3X8G46	Irrigation	43	C4 S1 C76-16	23.0466	23.5862
H04	SYBR	20	arahy.3X8G46	Drought	4a	C4 S2 C76-16	18.8448
H05	SYBR	20	arahy.3X8G46	Drought	4b	C4 S2 C76-16	19.6334
H06	SYBR	20	arahy.3X8G46	Drought	4c	C4 S2 C76-16	19.1083	19.1955
H07	SYBR	yls8	reference gene	Irrigation	41	C4 S1 C76-16	23.281
H08	SYBR	yls8	reference gene	Irrigation	42	C4 S1 C76-16	22.7941
H09	SYBR	yls8	reference gene	Irrigation	43	C4 S1 C76-16	22.444	22.8397
H10	SYBR	yls8	reference gene	Drought	4a	C4 S2 C76-16	20.6354
H11	SYBR	yls8	reference gene	Drought	4b	C4 S2 C76-16	20.9471
H12	SYBR	yls8	reference gene	Drought	4c	C4 S2 C76-16	21.5961	21.0595
A01	SYBR	22	arahy.C9M3KU	Irrigation	11	C4 S1 Tif	24.4891
A02	SYBR	22	arahy.C9M3KU	Irrigation	12	C4 S1 Tif	25.4345
A03	SYBR	22	arahy.C9M3KU	Irrigation	13	C4 S1 Tif	25.6364	25.1867
A04	SYBR	22	arahy.C9M3KU	Drought	1a	C4 S2 Tif	19.3928
A05	SYBR	22	arahy.C9M3KU	Drought	1b	C4 S2 Tif	19.305
A06	SYBR	22	arahy.C9M3KU	Drought	1c	C4 S2 Tif	19.2009	19.2996
A07	SYBR	26	arahy.JL3DG7	Irrigation	11	C4 S1 Tif	23.8989
A08	SYBR	26	arahy.JL3DG7	Irrigation	12	C4 S1 Tif	24.3462
A09	SYBR	26	arahy.JL3DG7	Irrigation	13	C4 S1 Tif	24.083	24.1094
A10	SYBR	26	arahy.JL3DG7	Drought	1a	C4 S2 Tif	21.1739
A11	SYBR	26	arahy.JL3DG7	Drought	1b	C4 S2 Tif	21.049
A12	SYBR	26	arahy.JL3DG7	Drought	1c	C4 S2 Tif	21.3084	21.1771
B01	SYBR	22	arahy.C9M3KU	Irrigation	21	C4 S1 587	25.3572
B02	SYBR	22	arahy.C9M3KU	Irrigation	22	C4 S1 587	25.4678
B03	SYBR	22	arahy.C9M3KU	Irrigation	23	C4 S1 587	25.8512	25.5587
B04	SYBR	22	arahy.C9M3KU	Drought	2a	C4 S2 506	20.901
B05	SYBR	22	arahy.C9M3KU	Drought	2b	C4 S2 506	21.2942
B06	SYBR	22	arahy.C9M3KU	Drought	2c	C4 S2 506	21.6388	21.278
B07	SYBR	26	arahy.JL3DG7	Irrigation	21	C4 S1 587	22.5496
B08	SYBR	26	arahy.JL3DG7	Irrigation	22	C4 S1 587	23.5034
B09	SYBR	26	arahy.JL3DG7	Irrigation	23	C4 S1 587	23.4226	23.1585
B10	SYBR	26	arahy.JL3DG7	Drought	2a	C4 S2 506	21.6642
B11	SYBR	26	arahy.JL3DG7	Drought	2b	C4 S2 506	22.06
B12	SYBR	26	arahy.JL3DG7	Drought	2c	C4 S2 506	21.8761	21.8668
C01	SYBR	22	arahy.C9M3KU	Irrigation	31	C4 S1 506	25.6529
C02	SYBR	22	arahy.C9M3KU	Irrigation	32	C4 S1 506	25.0394
C03	SYBR	22	arahy.C9M3KU	Irrigation	33	C4 S1 506	25.4219	25.3714
C04	SYBR	22	arahy.C9M3KU	Drought	3a	C4 S2 587	18.6406
C05	SYBR	22	arahy.C9M3KU	Drought	3b	C4 S2 587	18.952
C06	SYBR	22	arahy.C9M3KU	Drought	3c	C4 S2 587	18.8541	18.8155
C07	SYBR	26	arahy.JL3DG7	Irrigation	31	C4 S1 506	22.5597
C08	SYBR	26	arahy.JL3DG7	Irrigation	32	C4 S1 506	23.5859
C09	SYBR	26	arahy.JL3DG7	Irrigation	33	C4 S1 506	24.162	23.4358
C10	SYBR	26	arahy.JL3DG7	Drought	3a	C4 S2 587	22.3014
C11	SYBR	26	arahy.JL3DG7	Drought	3b	C4 S2 587	22.265
C12	SYBR	26	arahy.JL3DG7	Drought	3c	C4 S2 587	22.0779	22.2148
D01	SYBR	22	arahy.C9M3KU	Irrigation	41	C4 S1 C76-16	24.1123
D02	SYBR	22	arahy.C9M3KU	Irrigation	42	C4 S1 C76-16	23.6567
D03	SYBR	22	arahy.C9M3KU	Irrigation	43	C4 S1 C76-16	24.0388	23.9359
D04	SYBR	22	arahy.C9M3KU	Drought	4a	C4 S2 C76-16	20.7308
D05	SYBR	22	arahy.C9M3KU	Drought	4b	C4 S2 C76-16	21.1838
D06	SYBR	22	arahy.C9M3KU	Drought	4c	C4 S2 C76-16	21.5146	21.1431
D07	SYBR	26	arahy.JL3DG7	Irrigation	41	C4 S1 C76-16	23.3457
D08	SYBR	26	arahy.JL3DG7	Irrigation	42	C4 S1 C76-16	23.1183
D09	SYBR	26	arahy.JL3DG7	Irrigation	43	C4 S1 C76-16	22.3544	22.9395
D10	SYBR	26	arahy.JL3DG7	Drought	4a	C4 S2 C76-16	21.4333
D11	SYBR	26	arahy.JL3DG7	Drought	4b	C4 S2 C76-16	21.9474
D12	SYBR	26	arahy.JL3DG7	Drought	4c	C4 S2 C76-16	22.8638	22.0815
E01	SYBR	28	arahy.LQA0WQ	Irrigation	11	C4 S1 Tif	23.7907
E02	SYBR	28	arahy.LQA0WQ	Irrigation	12	C4 S1 Tif	24.3312
E03	SYBR	28	arahy.LQA0WQ	Irrigation	13	C4 S1 Tif	24.2463	24.1228
E04	SYBR	28	arahy.LQA0WQ	Drought	1a	C4 S2 Tif	21.4405
E05	SYBR	28	arahy.LQA0WQ	Drought	1b	C4 S2 Tif	21.1329
E06	SYBR	28	arahy.LQA0WQ	Drought	1c	C4 S2 Tif	20.9386	21.1707
E07	SYBR	yls8	reference gene	Irrigation	11	C4 S1 Tif	22.1282
E08	SYBR	yls8	reference gene	Irrigation	12	C4 S1 Tif	22.3414
E09	SYBR	yls8	reference gene	Irrigation	13	C4 S1 Tif	22.3523	22.274
E10	SYBR	yls8	reference gene	Drought	1a	C4 S2 Tif	20.7791
E11	SYBR	yls8	reference gene	Drought	1b	C4 S2 Tif	20.6847
E12	SYBR	yls8	reference gene	Drought	1c	C4 S2 Tif	21.6216	21.0285
F01	SYBR	28	arahy.LQA0WQ	Irrigation	21	C4 S1 587	23.6812
F02	SYBR	28	arahy.LQA0WQ	Irrigation	22	C4 S1 587	23.4015
F03	SYBR	28	arahy.LQA0WQ	Irrigation	23	C4 S1 587	23.4524	23.5117
F04	SYBR	28	arahy.LQA0WQ	Drought	2a	C4 S2 506	21.8044
F05	SYBR	28	arahy.LQA0WQ	Drought	2b	C4 S2 506	21.056
F06	SYBR	28	arahy.LQA0WQ	Drought	2c	C4 S2 506	20.535	21.1318
F07	SYBR	yls8	reference gene	Irrigation	21	C4 S1 587	21.1375
F08	SYBR	yls8	reference gene	Irrigation	22	C4 S1 587	21.492
F09	SYBR	yls8	reference gene	Irrigation	23	C4 S1 587	21.5524	21.394
F10	SYBR	yls8	reference gene	Drought	2a	C4 S2 506	21.7475
F11	SYBR	yls8	reference gene	Drought	2b	C4 S2 506	21.5343
F12	SYBR	yls8	reference gene	Drought	2c	C4 S2 506	21.4131	21.565
G01	SYBR	28	arahy.LQA0WQ	Irrigation	31	C4 S1 506	22.7499
G02	SYBR	28	arahy.LQA0WQ	Irrigation	32	C4 S1 506	24.2645
G03	SYBR	28	arahy.LQA0WQ	Irrigation	33	C4 S1 506	24.0788	23.6977
G04	SYBR	28	arahy.LQA0WQ	Drought	3a	C4 S2 587	22.8832
G05	SYBR	28	arahy.LQA0WQ	Drought	3b	C4 S2 587	22.3639
G06	SYBR	28	arahy.LQA0WQ	Drought	3c	C4 S2 587	22.1394	22.4622
G07	SYBR	yls8	reference gene	Irrigation	31	C4 S1 506	21.1364
G08	SYBR	yls8	reference gene	Irrigation	32	C4 S1 506	22.4272
G09	SYBR	yls8	reference gene	Irrigation	33	C4 S1 506	22.2388	21.9342
G10	SYBR	yls8	reference gene	Drought	3a	C4 S2 587	22.2337
G11	SYBR	yls8	reference gene	Drought	3b	C4 S2 587	21.9757
G12	SYBR	yls8	reference gene	Drought	3c	C4 S2 587	22.7766	22.3287
H01	SYBR	28	arahy.LQA0WQ	Irrigation	41	C4 S1 C76-16	23.5444
H02	SYBR	28	arahy.LQA0WQ	Irrigation	42	C4 S1 C76-16	22.9678
H03	SYBR	28	arahy.LQA0WQ	Irrigation	43	C4 S1 C76-16	23.1423	23.2182
H04	SYBR	28	arahy.LQA0WQ	Drought	4a	C4 S2 C76-16	21.764
H05	SYBR	28	arahy.LQA0WQ	Drought	4b	C4 S2 C76-16	22.3937
H06	SYBR	28	arahy.LQA0WQ	Drought	4c	C4 S2 C76-16	22.903	22.3536
H07	SYBR	yls8	reference gene	Irrigation	41	C4 S1 C76-16	21.5997
H08	SYBR	yls8	reference gene	Irrigation	42	C4 S1 C76-16	21.1804
H09	SYBR	yls8	reference gene	Irrigation	43	C4 S1 C76-16	20.8218	21.2006
H10	SYBR	yls8	reference gene	Drought	4a	C4 S2 C76-16	22.0215
H11	SYBR	yls8	reference gene	Drought	4b	C4 S2 C76-16	22.1612
H12	SYBR	yls8	reference gene	Drought	4c	C4 S2 C76-16	22.7631	22.3153
A01	SYBR	30	arahy.LXP1WJ	Irrigation	11	C4 S1 Tif	22.7487
A02	SYBR	30	arahy.LXP1WJ	Irrigation	12	C4 S1 Tif	21.7605
A03	SYBR	30	arahy.LXP1WJ	Irrigation	13	C4 S1 Tif	22.2599	22.2563
A04	SYBR	30	arahy.LXP1WJ	Drought	1a	C4 S2 Tif	17.9193
A05	SYBR	30	arahy.LXP1WJ	Drought	1b	C4 S2 Tif	18.8942
A06	SYBR	30	arahy.LXP1WJ	Drought	1c	C4 S2 Tif	20.6396	19.151
A07	SYBR	32	arahy.RRZ6LI	Irrigation	11	C4 S1 Tif	24.8805
A08	SYBR	32	arahy.RRZ6LI	Irrigation	12	C4 S1 Tif	25.391
A09	SYBR	32	arahy.RRZ6LI	Irrigation	13	C4 S1 Tif	24.4096	24.8937
A10	SYBR	32	arahy.RRZ6LI	Drought	1a	C4 S2 Tif	22.5956
A11	SYBR	32	arahy.RRZ6LI	Drought	1b	C4 S2 Tif	21.3022
A12	SYBR	32	arahy.RRZ6LI	Drought	1c	C4 S2 Tif	22.29	22.0626
B01	SYBR	30	arahy.LXP1WJ	Irrigation	21	C4 S1 587	22.63
B02	SYBR	30	arahy.LXP1WJ	Irrigation	22	C4 S1 587	22.2077
B03	SYBR	30	arahy.LXP1WJ	Irrigation	23	C4 S1 587	22.9189	22.5855
B04	SYBR	30	arahy.LXP1WJ	Drought	2a	C4 S2 506	18.5484
B05	SYBR	30	arahy.LXP1WJ	Drought	2b	C4 S2 506	18.7232
B06	SYBR	30	arahy.LXP1WJ	Drought	2c	C4 S2 506	18.2446	18.5054
B07	SYBR	32	arahy.RRZ6LI	Irrigation	21	C4 S1 587	23.6816
B08	SYBR	32	arahy.RRZ6LI	Irrigation	22	C4 S1 587	23.6721
B09	SYBR	32	arahy.RRZ6LI	Irrigation	23	C4 S1 587	23.6078	23.6539
B10	SYBR	32	arahy.RRZ6LI	Drought	2a	C4 S2 506	19.2026
B11	SYBR	32	arahy.RRZ6LI	Drought	2b	C4 S2 506	19.4153
B12	SYBR	32	arahy.RRZ6LI	Drought	2c	C4 S2 506	19.3605	19.3261
C01	SYBR	30	arahy.LXP1WJ	Irrigation	31	C4 S1 506	22.4491
C02	SYBR	30	arahy.LXP1WJ	Irrigation	32	C4 S1 506	22.1583
C03	SYBR	30	arahy.LXP1WJ	Irrigation	33	C4 S1 506	22.3354	22.3143
C04	SYBR	30	arahy.LXP1WJ	Drought	3a	C4 S2 587	16.1742
C05	SYBR	30	arahy.LXP1WJ	Drought	3b	C4 S2 587	16.2116
C06	SYBR	30	arahy.LXP1WJ	Drought	3c	C4 S2 587	16.1977	16.1945
C07	SYBR	32	arahy.RRZ6LI	Irrigation	31	C4 S1 506	21.2877
C08	SYBR	32	arahy.RRZ6LI	Irrigation	32	C4 S1 506	21.7529
C09	SYBR	32	arahy.RRZ6LI	Irrigation	33	C4 S1 506	21.7864	21.609
C10	SYBR	32	arahy.RRZ6LI	Drought	3a	C4 S2 587	20.0111
C11	SYBR	32	arahy.RRZ6LI	Drought	3b	C4 S2 587	20.6799
C12	SYBR	32	arahy.RRZ6LI	Drought	3c	C4 S2 587	20.4433	20.3781
D01	SYBR	30	arahy.LXP1WJ	Irrigation	41	C4 S1 C76-16	23.1416
D02	SYBR	30	arahy.LXP1WJ	Irrigation	42	C4 S1 C76-16	21.4379
D03	SYBR	30	arahy.LXP1WJ	Irrigation	43	C4 S1 C76-16	22.3396	22.3064
D04	SYBR	30	arahy.LXP1WJ	Drought	4a	C4 S2 C76-16	17.7239
D05	SYBR	30	arahy.LXP1WJ	Drought	4b	C4 S2 C76-16	17.8223
D06	SYBR	30	arahy.LXP1WJ	Drought	4c	C4 S2 C76-16	17.5397	17.6953
D07	SYBR	32	arahy.RRZ6LI	Irrigation	41	C4 S1 C76-16	21.9566
D08	SYBR	32	arahy.RRZ6LI	Irrigation	42	C4 S1 C76-16	22.255
D09	SYBR	32	arahy.RRZ6LI	Irrigation	43	C4 S1 C76-16	21.6133	21.9416
D10	SYBR	32	arahy.RRZ6LI	Drought	4a	C4 S2 C76-16	19.2977
D11	SYBR	32	arahy.RRZ6LI	Drought	4b	C4 S2 C76-16	19.9317
D12	SYBR	32	arahy.RRZ6LI	Drought	4c	C4 S2 C76-16	19.0305	19.4199
E01	SYBR	34	arahy.Z1CJI9	Irrigation	11	C4 S1 Tif	25.7192
E02	SYBR	34	arahy.Z1CJI9	Irrigation	12	C4 S1 Tif	26.9767
E03	SYBR	34	arahy.Z1CJI9	Irrigation	13	C4 S1 Tif	26.3447	26.3469
E04	SYBR	34	arahy.Z1CJI9	Drought	1a	C4 S2 Tif	22.7686
E05	SYBR	34	arahy.Z1CJI9	Drought	1b	C4 S2 Tif	23.2397
E06	SYBR	34	arahy.Z1CJI9	Drought	1c	C4 S2 Tif	23.2056	23.0713
E07	SYBR	yls8	reference gene	Irrigation	11	C4 S1 Tif	21.1693
E08	SYBR	yls8	reference gene	Irrigation	12	C4 S1 Tif	21.2514
E09	SYBR	yls8	reference gene	Irrigation	13	C4 S1 Tif	21.4533	21.2913
E10	SYBR	yls8	reference gene	Drought	1a	C4 S2 Tif	20.187
E11	SYBR	yls8	reference gene	Drought	1b	C4 S2 Tif	19.6702
E12	SYBR	yls8	reference gene	Drought	1c	C4 S2 Tif	20.2069	20.0214
F01	SYBR	34	arahy.Z1CJI9	Irrigation	21	C4 S1 587	24.0149
F02	SYBR	34	arahy.Z1CJI9	Irrigation	22	C4 S1 587	24.1635
F03	SYBR	34	arahy.Z1CJI9	Irrigation	23	C4 S1 587	24.4919	24.2235
F04	SYBR	34	arahy.Z1CJI9	Drought	2a	C4 S2 506	21.1212
F05	SYBR	34	arahy.Z1CJI9	Drought	2b	C4 S2 506	21.0513
F06	SYBR	34	arahy.Z1CJI9	Drought	2c	C4 S2 506	20.7134	20.962
F07	SYBR	yls8	reference gene	Irrigation	21	C4 S1 587	20.6445
F08	SYBR	yls8	reference gene	Irrigation	22	C4 S1 587	21.0529
F09	SYBR	yls8	reference gene	Irrigation	23	C4 S1 587	21.1731	20.9568
F10	SYBR	yls8	reference gene	Drought	2a	C4 S2 506	20.4017
F11	SYBR	yls8	reference gene	Drought	2b	C4 S2 506	21.358
F12	SYBR	yls8	reference gene	Drought	2c	C4 S2 506	20.69	20.8166
G01	SYBR	34	arahy.Z1CJI9	Irrigation	31	C4 S1 506	25.276
G02	SYBR	34	arahy.Z1CJI9	Irrigation	32	C4 S1 506	26.6237
G03	SYBR	34	arahy.Z1CJI9	Irrigation	33	C4 S1 506	25.7314	25.8771
G04	SYBR	34	arahy.Z1CJI9	Drought	3a	C4 S2 587	17.5743
G05	SYBR	34	arahy.Z1CJI9	Drought	3b	C4 S2 587	17.3512
G06	SYBR	34	arahy.Z1CJI9	Drought	3c	C4 S2 587	17.2803	17.4019
G07	SYBR	yls8	reference gene	Irrigation	31	C4 S1 506	20.9531
G08	SYBR	yls8	reference gene	Irrigation	32	C4 S1 506	20.9492
G09	SYBR	yls8	reference gene	Irrigation	33	C4 S1 506	20.8887	20.9303
G10	SYBR	yls8	reference gene	Drought	3a	C4 S2 587	21.7824
G11	SYBR	yls8	reference gene	Drought	3b	C4 S2 587	21.5016
G12	SYBR	yls8	reference gene	Drought	3c	C4 S2 587	21.5929	21.6256
H01	SYBR	34	arahy.Z1CJI9	Irrigation	41	C4 S1 C76-16	25.7252
H02	SYBR	34	arahy.Z1CJI9	Irrigation	42	C4 S1 C76-16	25.3129
H03	SYBR	34	arahy.Z1CJI9	Irrigation	43	C4 S1 C76-16	24.7102	25.2494
H04	SYBR	34	arahy.Z1CJI9	Drought	4a	C4 S2 C76-16	22.0294
H05	SYBR	34	arahy.Z1CJI9	Drought	4b	C4 S2 C76-16	21.8651
H06	SYBR	34	arahy.Z1CJI9	Drought	4c	C4 S2 C76-16	21.7425	21.879
H07	SYBR	yls8	reference gene	Irrigation	41	C4 S1 C76-16	21.3527
H08	SYBR	yls8	reference gene	Irrigation	42	C4 S1 C76-16	20.9193
H09	SYBR	yls8	reference gene	Irrigation	43	C4 S1 C76-16	20.5557	20.9426
H10	SYBR	yls8	reference gene	Drought	4a	C4 S2 C76-16	20.6113
H11	SYBR	yls8	reference gene	Drought	4b	C4 S2 C76-16	21.2854
H12	SYBR	yls8	reference gene	Drought	4c	C4 S2 C76-16	21.2826	21.0598
A01	SYBR	2'	arahy.HAG9AR	Irrigation	11	C4 S1 Tif	24.6678
A02	SYBR	2'	arahy.HAG9AR	Irrigation	12	C4 S1 Tif	24.5533
A03	SYBR	2'	arahy.HAG9AR	Irrigation	13	C4 S1 Tif	25.0335	24.7515
A04	SYBR	2'	arahy.HAG9AR	Drought	1a	C4 S2 Tif	18.2721
A05	SYBR	2'	arahy.HAG9AR	Drought	1b	C4 S2 Tif	18.279
A06	SYBR	2'	arahy.HAG9AR	Drought	1c	C4 S2 Tif	18.722	18.4244
A07	SYBR	11'	arahy.H0PP7S	Irrigation	11	C4 S1 Tif	26.7731
A08	SYBR	11'	arahy.H0PP7S	Irrigation	12	C4 S1 Tif	26.8024
A09	SYBR	11'	arahy.H0PP7S	Irrigation	13	C4 S1 Tif	26.3934	26.6563
A10	SYBR	11'	arahy.H0PP7S	Drought	1a	C4 S2 Tif	23.8744
A11	SYBR	11'	arahy.H0PP7S	Drought	1b	C4 S2 Tif	24.0711
A12	SYBR	11'	arahy.H0PP7S	Drought	1c	C4 S2 Tif	23.8528	23.9328
B01	SYBR	2'	arahy.HAG9AR	Irrigation	21	C4 S1 587	25.3487
B02	SYBR	2'	arahy.HAG9AR	Irrigation	22	C4 S1 587	25.3011
B03	SYBR	2'	arahy.HAG9AR	Irrigation	23	C4 S1 587	25.4239	25.3579
B04	SYBR	2'	arahy.HAG9AR	Drought	2a	C4 S2 506	19.3836
B05	SYBR	2'	arahy.HAG9AR	Drought	2b	C4 S2 506	19.5077
B06	SYBR	2'	arahy.HAG9AR	Drought	2c	C4 S2 506	19.9329	19.608
B07	SYBR	11'	arahy.H0PP7S	Irrigation	21	C4 S1 587	24.8307
B08	SYBR	11'	arahy.H0PP7S	Irrigation	22	C4 S1 587	24.3757
B09	SYBR	11'	arahy.H0PP7S	Irrigation	23	C4 S1 587	24.2278	24.4781
B10	SYBR	11'	arahy.H0PP7S	Drought	2a	C4 S2 506	21.7607
B11	SYBR	11'	arahy.H0PP7S	Drought	2b	C4 S2 506	22.119
B12	SYBR	11'	arahy.H0PP7S	Drought	2c	C4 S2 506	21.5958	21.8252
C01	SYBR	2'	arahy.HAG9AR	Irrigation	31	C4 S1 506	24.4149
C02	SYBR	2'	arahy.HAG9AR	Irrigation	32	C4 S1 506	25.0985
C03	SYBR	2'	arahy.HAG9AR	Irrigation	33	C4 S1 506	25.2786	24.9307
C04	SYBR	2'	arahy.HAG9AR	Drought	3a	C4 S2 587	18.1235
C05	SYBR	2'	arahy.HAG9AR	Drought	3b	C4 S2 587	18.1953
C06	SYBR	2'	arahy.HAG9AR	Drought	3c	C4 S2 587	18.5549	18.2912
C07	SYBR	11'	arahy.H0PP7S	Irrigation	31	C4 S1 506	25.4165
C08	SYBR	11'	arahy.H0PP7S	Irrigation	32	C4 S1 506	26.6482
C09	SYBR	11'	arahy.H0PP7S	Irrigation	33	C4 S1 506	26.7445	26.2697
C10	SYBR	11'	arahy.H0PP7S	Drought	3a	C4 S2 587	22.5128
C11	SYBR	11'	arahy.H0PP7S	Drought	3b	C4 S2 587	22.536
C12	SYBR	11'	arahy.H0PP7S	Drought	3c	C4 S2 587	22.1983	22.4157
D01	SYBR	2'	arahy.HAG9AR	Irrigation	41	C4 S1 C76-16	24.185
D02	SYBR	2'	arahy.HAG9AR	Irrigation	42	C4 S1 C76-16	22.9661
D03	SYBR	2'	arahy.HAG9AR	Irrigation	43	C4 S1 C76-16	23.5778	23.5763
D04	SYBR	2'	arahy.HAG9AR	Drought	4a	C4 S2 C76-16	20.628
D05	SYBR	2'	arahy.HAG9AR	Drought	4b	C4 S2 C76-16	20.1842
D06	SYBR	2'	arahy.HAG9AR	Drought	4c	C4 S2 C76-16	20.2774	20.3632
D07	SYBR	11'	arahy.H0PP7S	Irrigation	41	C4 S1 C76-16	27.0592
D08	SYBR	11'	arahy.H0PP7S	Irrigation	42	C4 S1 C76-16	25.7306
D09	SYBR	11'	arahy.H0PP7S	Irrigation	43	C4 S1 C76-16	26.3619	26.3839
D10	SYBR	11'	arahy.H0PP7S	Drought	4a	C4 S2 C76-16	23.7789
D11	SYBR	11'	arahy.H0PP7S	Drought	4b	C4 S2 C76-16	22.4838
D12	SYBR	11'	arahy.H0PP7S	Drought	4c	C4 S2 C76-16	22.8455	23.0361
E01	SYBR	YLS8	reference gene	Irrigation	11	C4 S1 Tif	21.329
E02	SYBR	YLS8	reference gene	Irrigation	12	C4 S1 Tif	21.5023
E03	SYBR	YLS8	reference gene	Irrigation	13	C4 S1 Tif	21.8723	21.5678
E04	SYBR	YLS8	reference gene	Drought	1a	C4 S2 Tif	20.1289
E05	SYBR	YLS8	reference gene	Drought	1b	C4 S2 Tif	20.0197
E06	SYBR	YLS8	reference gene	Drought	1c	C4 S2 Tif	20.6835	20.2774
E07	SYBR	NTC	arahy.63FKND				N/A
E08	SYBR	NTC	arahy.JE3RIW				N/A
E09	SYBR	NTC	arahy.PZ1MK0				N/A
E10	SYBR	NTC	arahy.UKNP9M				N/A
E11	SYBR	NTC	arahy.Z5CZ6Q				N/A
E12	SYBR	NTC	arahy.3X8G46				N/A
F01	SYBR	YLS8	reference gene	Irrigation	21	C4 S1 587	21.0679
F02	SYBR	YLS8	reference gene	Irrigation	22	C4 S1 587	20.7616
F03	SYBR	YLS8	reference gene	Irrigation	23	C4 S1 587	21.4868	21.1054
F04	SYBR	YLS8	reference gene	Drought	2a	C4 S2 506	20.4287
F05	SYBR	YLS8	reference gene	Drought	2b	C4 S2 506	20.4351
F06	SYBR	YLS8	reference gene	Drought	2c	C4 S2 506	20.0508	20.3049
F07	SYBR	NTC	arahy.C9M3KU				N/A
F08	SYBR	NTC	arahy.JL3DG7				N/A
F09	SYBR	NTC	arahy.LQA0WQ				N/A
F10	SYBR	NTC	arahy.LXP1WJ				N/A
F11	SYBR	NTC	arahy.RRZ6LI				N/A
F12	SYBR	NTC	arahy.Z1CJI9				N/A
G01	SYBR	YLS8	reference gene	Irrigation	31	C4 S1 506	20.7084
G02	SYBR	YLS8	reference gene	Irrigation	32	C4 S1 506	22.0973
G03	SYBR	YLS8	reference gene	Irrigation	33	C4 S1 506	21.5059	21.4372
G04	SYBR	YLS8	reference gene	Drought	3a	C4 S2 587	22.161
G05	SYBR	YLS8	reference gene	Drought	3b	C4 S2 587	21.1022
G06	SYBR	YLS8	reference gene	Drought	3c	C4 S2 587	21.814	21.6924
G07	SYBR	NTC	arahy.HAG9AR				N/A
G08	SYBR	NTC	arahy.H0PP7S				N/A
G09	SYBR	NTC	reference gene				N/A
G10	SYBR	NTC	water				N/A
G11	SYBR	NTC	water				N/A
G12	SYBR	NTC	water				N/A
H01	SYBR	YLS8	reference gene	Irrigation	41	C4 S1 C76-16	21.626
H02	SYBR	YLS8	reference gene	Irrigation	42	C4 S1 C76-16	21.3362
H03	SYBR	YLS8	reference gene	Irrigation	43	C4 S1 C76-16	21.3649	21.4424
H04	SYBR	YLS8	reference gene	Drought	4a	C4 S2 C76-16	20.9009
H05	SYBR	YLS8	reference gene	Drought	4b	C4 S2 C76-16	21.5893
H06	SYBR	YLS8	reference gene	Drought	4c	C4 S2 C76-16	21.1862	21.2255
H07	SYBR	NTC	water				N/A
H08	SYBR	NTC	water				N/A
H09	SYBR	NTC	water				N/A
H10	SYBR	NTC	water				N/A
H11	SYBR	NTC	water				N/A
H12	SYBR	NTC	water				N/A

## Sheet: Cq
Well	Fluor	Target	Gene	Content	Sample/repeats	Sample name	Cq	Cq mean	Reference Cq	delta C	delta C mean	delta delta C	Relative expression level	Gene	Sample name	delta delta C mean (-)	log2 (fold change) from RNAseq
C01	SYBR	10	arahy.63FKND	Irrigation	31	C4 S1 506	20.5266		20.4383	0.0882539
C02	SYBR	10	arahy.63FKND	Irrigation	32	C4 S1 506	21.7483		21.5871	0.161181
C03	SYBR	10	arahy.63FKND	Irrigation	33	C4 S1 506	20.927	21.0673	20.7837	0.143303	0.130913
C07	SYBR	12	arahy.JE3RIW	Irrigation	31	C4 S1 506	24.5937		20.4383	4.15536
C08	SYBR	12	arahy.JE3RIW	Irrigation	32	C4 S1 506	26.2141		21.5871	4.62694
C09	SYBR	12	arahy.JE3RIW	Irrigation	33	C4 S1 506	24.8841	25.2306	20.7837	4.10036	4.29422
G01	SYBR	14	arahy.PZ1MK0	Irrigation	31	C4 S1 506	25.1318		20.4383	4.69342
G02	SYBR	14	arahy.PZ1MK0	Irrigation	32	C4 S1 506	26.8711		21.5871	5.28398
G03	SYBR	14	arahy.PZ1MK0	Irrigation	33	C4 S1 506	25.4326	25.8118	20.7837	4.64889	4.87543
G07	SYBR	yls8	reference gene	Irrigation	31	C4 S1 506	20.4383		20.9364	-0.498049
G08	SYBR	yls8	reference gene	Irrigation	32	C4 S1 506	21.5871		20.9364	0.65073
G09	SYBR	yls8	reference gene	Irrigation	33	C4 S1 506	20.7837	20.9364	20.9364	-0.152681	3.55271e-14
B01	SYBR	10	arahy.63FKND	Irrigation	21	C4 S1 587	20.9548		20.543	0.411733
B02	SYBR	10	arahy.63FKND	Irrigation	22	C4 S1 587	22.147		20.543	1.60402
B03	SYBR	10	arahy.63FKND	Irrigation	23	C4 S1 587	23.0503	22.0507	20.543	2.50723	1.50766
B07	SYBR	12	arahy.JE3RIW	Irrigation	21	C4 S1 587	25.9944		20.543	5.45137
B08	SYBR	12	arahy.JE3RIW	Irrigation	22	C4 S1 587	26.788		20.543	6.24501
B09	SYBR	12	arahy.JE3RIW	Irrigation	23	C4 S1 587	27.0213	26.6012	20.543	6.47822	6.0582
F01	SYBR	14	arahy.PZ1MK0	Irrigation	21	C4 S1 587	25.6979		20.543	5.15486
F02	SYBR	14	arahy.PZ1MK0	Irrigation	22	C4 S1 587	25.9341		20.543	5.39103
F03	SYBR	14	arahy.PZ1MK0	Irrigation	23	C4 S1 587	26.0062	25.8794	20.543	5.46317	5.33635
F07	SYBR	yls8	reference gene	Irrigation	21	C4 S1 587	20.1789		20.543	-0.364165
F08	SYBR	yls8	reference gene	Irrigation	22	C4 S1 587	20.2294		20.543	-0.313628
F09	SYBR	yls8	reference gene	Irrigation	23	C4 S1 587	21.2208	20.543	20.543	0.677793	3.43429e-14
D01	SYBR	10	arahy.63FKND	Irrigation	41	C4 S1 C76-16	21.7519		20.3137	1.43827
D02	SYBR	10	arahy.63FKND	Irrigation	42	C4 S1 C76-16	21.2049		20.3137	0.891265
D03	SYBR	10	arahy.63FKND	Irrigation	43	C4 S1 C76-16	21.192	21.383	20.3137	0.878319	1.06928
D07	SYBR	12	arahy.JE3RIW	Irrigation	41	C4 S1 C76-16	25.0529		20.3137	4.73926
D08	SYBR	12	arahy.JE3RIW	Irrigation	42	C4 S1 C76-16	25.3882		20.3137	5.07449
D09	SYBR	12	arahy.JE3RIW	Irrigation	43	C4 S1 C76-16	25.0185	25.1532	20.3137	4.7048	4.83952
H01	SYBR	14	arahy.PZ1MK0	Irrigation	41	C4 S1 C76-16	25.1765		20.3137	4.86278
H02	SYBR	14	arahy.PZ1MK0	Irrigation	42	C4 S1 C76-16	26.2029		20.3137	5.88922
H03	SYBR	14	arahy.PZ1MK0	Irrigation	43	C4 S1 C76-16	25.3578	25.5791	20.3137	5.04414	5.26538
H07	SYBR	yls8	reference gene	Irrigation	41	C4 S1 C76-16	21.1662		20.3137	0.852551
H08	SYBR	yls8	reference gene	Irrigation	42	C4 S1 C76-16	20.1092		20.3137	-0.204474
H09	SYBR	yls8	reference gene	Irrigation	43	C4 S1 C76-16	19.6656	20.3137	20.3137	-0.648077	-3.55271e-14
A01	SYBR	10	arahy.63FKND	Irrigation	11	C4 S1 Tif	22.9477		20.7786	2.16909
A02	SYBR	10	arahy.63FKND	Irrigation	12	C4 S1 Tif	23.0124		20.7786	2.2338
A03	SYBR	10	arahy.63FKND	Irrigation	13	C4 S1 Tif	23.0295	22.9965	20.7786	2.25081	2.2179
A07	SYBR	12	arahy.JE3RIW	Irrigation	11	C4 S1 Tif	26.1601		20.7786	5.38145
A08	SYBR	12	arahy.JE3RIW	Irrigation	12	C4 S1 Tif	26.0149		20.7786	5.23628
A09	SYBR	12	arahy.JE3RIW	Irrigation	13	C4 S1 Tif	26.1719	26.1156	20.7786	5.39322	5.33698
E01	SYBR	14	arahy.PZ1MK0	Irrigation	11	C4 S1 Tif	26.4676		20.7786	5.68896
E02	SYBR	14	arahy.PZ1MK0	Irrigation	12	C4 S1 Tif	25.8188		20.7786	5.04011
E03	SYBR	14	arahy.PZ1MK0	Irrigation	13	C4 S1 Tif	25.1899	25.8254	20.7786	4.41121	5.04676
E07	SYBR	yls8	reference gene	Irrigation	11	C4 S1 Tif	20.8718		20.7786	0.0931084
E08	SYBR	yls8	reference gene	Irrigation	12	C4 S1 Tif	20.8706		20.7786	0.0919707
E09	SYBR	yls8	reference gene	Irrigation	13	C4 S1 Tif	20.5936	20.7786	20.7786	-0.185079	0
C04	SYBR	10	arahy.63FKND	Drought	3a	C4 S2 587	20.2102		21.1002	-0.889997		-2.39766	5.26947	arahy.63FKND	587
C05	SYBR	10	arahy.63FKND	Drought	3b	C4 S2 587	20.2001		21.1002	-0.900098		-2.40776	5.30649	arahy.63FKND	587
C06	SYBR	10	arahy.63FKND	Drought	3c	C4 S2 587	20.0717	20.1607	21.1002	-1.02855	-0.939549	-2.53621	5.80065	arahy.63FKND	587	2.44721
C10	SYBR	12	arahy.JE3RIW	Drought	3a	C4 S2 587	23.0261		21.1002	1.92585		-4.13236	17.5373	arahy.JE3RIW	587
C11	SYBR	12	arahy.JE3RIW	Drought	3b	C4 S2 587	23.4534		21.1002	2.35323		-3.70497	13.0409	arahy.JE3RIW	587
C12	SYBR	12	arahy.JE3RIW	Drought	3c	C4 S2 587	23.3361	23.2719	21.1002	2.23586	2.17164	-3.82234	14.1462	arahy.JE3RIW	587	3.88656
G04	SYBR	14	arahy.PZ1MK0	Drought	3a	C4 S2 587	23.0019		21.1002	1.90173		-3.43462	10.8125	arahy.PZ1MK0	587
G05	SYBR	14	arahy.PZ1MK0	Drought	3b	C4 S2 587	22.5921		21.1002	1.49186		-3.84449	14.3651	arahy.PZ1MK0	587
G06	SYBR	14	arahy.PZ1MK0	Drought	3c	C4 S2 587	22.7508	22.7816	21.1002	1.65054	1.68138	-3.68581	12.8689	arahy.PZ1MK0	587	3.65498
G10	SYBR	yls8	reference gene	Drought	3a	C4 S2 587	21.2795		21.1002	0.179323
G11	SYBR	yls8	reference gene	Drought	3b	C4 S2 587	20.673		21.1002	-0.427221
G12	SYBR	yls8	reference gene	Drought	3c	C4 S2 587	21.3481	21.1002	21.1002	0.247898	1.18424e-15
B04	SYBR	10	arahy.63FKND	Drought	2a	C4 S2 506	18.1405		20.4234	-2.28295		-2.41386	5.32899	arahy.63FKND	506
B05	SYBR	10	arahy.63FKND	Drought	2b	C4 S2 506	18.2626		20.4234	-2.16087		-2.29178	4.89661	arahy.63FKND	506
B06	SYBR	10	arahy.63FKND	Drought	2c	C4 S2 506	18.8859	18.4297	20.4234	-1.5375	-1.99377	-1.66841	3.17864	arahy.63FKND	506	2.12468
B10	SYBR	12	arahy.JE3RIW	Drought	2a	C4 S2 506	22.2264		20.4234	1.80297		-2.49125	5.62263	arahy.JE3RIW	506
B11	SYBR	12	arahy.JE3RIW	Drought	2b	C4 S2 506	22.2709		20.4234	1.84743		-2.44678	5.45199	arahy.JE3RIW	506
B12	SYBR	12	arahy.JE3RIW	Drought	2c	C4 S2 506	22.0092	22.1688	20.4234	1.58577	1.74539	-2.70844	6.53616	arahy.JE3RIW	506	2.54882
F04	SYBR	14	arahy.PZ1MK0	Drought	2a	C4 S2 506	23.7744		20.4234	3.35098		-1.52445	2.87676	arahy.PZ1MK0	506
F05	SYBR	14	arahy.PZ1MK0	Drought	2b	C4 S2 506	22.4117		20.4234	1.98824		-2.88719	7.39827	arahy.PZ1MK0	506
F06	SYBR	14	arahy.PZ1MK0	Drought	2c	C4 S2 506	22.2971	22.8277	20.4234	1.87364	2.40429	-3.00178	8.0099	arahy.PZ1MK0	506	2.47114
F10	SYBR	yls8	reference gene	Drought	2a	C4 S2 506	20.7331		20.4234	0.309692
F11	SYBR	yls8	reference gene	Drought	2b	C4 S2 506	20.3773		20.4234	-0.0461299
F12	SYBR	yls8	reference gene	Drought	2c	C4 S2 506	20.1599	20.4234	20.4234	-0.263562	-1.18424e-15
D04	SYBR	10	arahy.63FKND	Drought	4a	C4 S2 C76-16	19.3236		20.1151	-0.791469		-1.86075	3.63197	arahy.63FKND	C76-16
D05	SYBR	10	arahy.63FKND	Drought	4b	C4 S2 C76-16	19.1422		20.1151	-0.972833		-2.04212	4.11849	arahy.63FKND	C76-16
D06	SYBR	10	arahy.63FKND	Drought	4c	C4 S2 C76-16	19.7149	19.3936	20.1151	-0.400145	-0.721482	-1.46943	2.76912	arahy.63FKND	C76-16	1.79077
D10	SYBR	12	arahy.JE3RIW	Drought	4a	C4 S2 C76-16	22.8164		20.1151	2.70134		-2.13818	4.40206	arahy.JE3RIW	C76-16
D11	SYBR	12	arahy.JE3RIW	Drought	4b	C4 S2 C76-16	22.7005		20.1151	2.58544		-2.25407	4.77028	arahy.JE3RIW	C76-16
D12	SYBR	12	arahy.JE3RIW	Drought	4c	C4 S2 C76-16	22.7996	22.7722	20.1151	2.68453	2.6571	-2.15499	4.45366	arahy.JE3RIW	C76-16	2.18241
H04	SYBR	14	arahy.PZ1MK0	Drought	4a	C4 S2 C76-16	22.9672		20.1151	2.8521		-2.41329	5.32687	arahy.PZ1MK0	C76-16
H05	SYBR	14	arahy.PZ1MK0	Drought	4b	C4 S2 C76-16	22.4273		20.1151	2.31225		-2.95313	7.74428	arahy.PZ1MK0	C76-16
H06	SYBR	14	arahy.PZ1MK0	Drought	4c	C4 S2 C76-16	23.0433	22.8126	20.1151	2.92821	2.69752	-2.33717	5.05312	arahy.PZ1MK0	C76-16	2.56786
H10	SYBR	yls8	reference gene	Drought	4a	C4 S2 C76-16	19.4722		20.1151	-0.64289
H11	SYBR	yls8	reference gene	Drought	4b	C4 S2 C76-16	20.1085		20.1151	-0.00659931
H12	SYBR	yls8	reference gene	Drought	4c	C4 S2 C76-16	20.7646	20.1151	20.1151	0.649489	1.18424e-15
A04	SYBR	10	arahy.63FKND	Drought	1a	C4 S2 Tif	19.9144		20.2457	-0.331377		-2.54927	5.8534	arahy.63FKND	Tifrunner
A05	SYBR	10	arahy.63FKND	Drought	1b	C4 S2 Tif	19.9173		20.2457	-0.328398		-2.5463	5.84133	arahy.63FKND	Tifrunner
A06	SYBR	10	arahy.63FKND	Drought	1c	C4 S2 Tif	20.3016	20.0444	20.2457	0.0558522	-0.201308	-2.16205	4.47549	arahy.63FKND	Tifrunner	2.41921
A10	SYBR	12	arahy.JE3RIW	Drought	1a	C4 S2 Tif	20.3811		20.2457	0.135362		-5.20162	36.7997	arahy.JE3RIW	Tifrunner
A11	SYBR	12	arahy.JE3RIW	Drought	1b	C4 S2 Tif	20.382		20.2457	0.136297		-5.20069	36.7759	arahy.JE3RIW	Tifrunner
A12	SYBR	12	arahy.JE3RIW	Drought	1c	C4 S2 Tif	20.4841	20.4157	20.2457	0.238342	0.17	-5.09864	34.2645	arahy.JE3RIW	Tifrunner	5.16698
E04	SYBR	14	arahy.PZ1MK0	Drought	1a	C4 S2 Tif	23.8454		20.2457	3.59965		-1.44711	2.72662	arahy.PZ1MK0	Tifrunner
E05	SYBR	14	arahy.PZ1MK0	Drought	1b	C4 S2 Tif	22.629		20.2457	2.38329		-2.66348	6.33558	arahy.PZ1MK0	Tifrunner
E06	SYBR	14	arahy.PZ1MK0	Drought	1c	C4 S2 Tif	23.0962	23.1902	20.2457	2.85047	2.94447	-2.19629	4.58301	arahy.PZ1MK0	Tifrunner	2.10229
E10	SYBR	yls8	reference gene	Drought	1a	C4 S2 Tif	20.7439		20.2457	0.498147
E11	SYBR	yls8	reference gene	Drought	1b	C4 S2 Tif	19.7956		20.2457	-0.450105
E12	SYBR	yls8	reference gene	Drought	1c	C4 S2 Tif	20.1977	20.2457	20.2457	-0.0480426	3.31587e-14
Well	Fluor	Target	Gene	Content	Sample/repeats	Sample name	Cq	Cq mean		#VALUE!	Cq mean
C01	SYBR	16	arahy.UKNP9M	Irrigation	31	C4 S1 506	18.5302		20.7112	-2.18105
C02	SYBR	16	arahy.UKNP9M	Irrigation	32	C4 S1 506	20.1178		20.7112	-0.59346
C03	SYBR	16	arahy.UKNP9M	Irrigation	33	C4 S1 506	19.7506	19.4662	20.7112	-0.960695	-1.24507
C07	SYBR	18	arahy.Z5CZ6Q	Irrigation	31	C4 S1 506	25.1376		20.7112	4.42638
C08	SYBR	18	arahy.Z5CZ6Q	Irrigation	32	C4 S1 506	26.64		20.7112	5.92874
C09	SYBR	18	arahy.Z5CZ6Q	Irrigation	33	C4 S1 506	26.3977	26.0584	20.7112	5.68642	5.34718
G01	SYBR	20	arahy.3X8G46	Irrigation	31	C4 S1 506	22.7699		20.7112	2.05861
G02	SYBR	20	arahy.3X8G46	Irrigation	32	C4 S1 506	24.5989		20.7112	3.8877
G03	SYBR	20	arahy.3X8G46	Irrigation	33	C4 S1 506	24.4298	23.9329	20.7112	3.71851	3.22161
G07	SYBR	yls8	reference gene	Irrigation	31	C4 S1 506	19.3294		20.7112	-1.38189
G08	SYBR	yls8	reference gene	Irrigation	32	C4 S1 506	21.4144		20.7112	0.703175
G09	SYBR	yls8	reference gene	Irrigation	33	C4 S1 506	21.39	20.7112	20.7112	0.678717	3.43429e-14
B01	SYBR	16	arahy.UKNP9M	Irrigation	21	C4 S1 587	21.9496		20.7362	1.21339
B02	SYBR	16	arahy.UKNP9M	Irrigation	22	C4 S1 587	22.7869		20.7362	2.05072
B03	SYBR	16	arahy.UKNP9M	Irrigation	23	C4 S1 587	22.5219	22.4195	20.7362	1.78576	1.68329
B07	SYBR	18	arahy.Z5CZ6Q	Irrigation	21	C4 S1 587	25.0332		20.7362	4.29704
B08	SYBR	18	arahy.Z5CZ6Q	Irrigation	22	C4 S1 587	24.7229		20.7362	3.98674
B09	SYBR	18	arahy.Z5CZ6Q	Irrigation	23	C4 S1 587	24.4037	24.72	20.7362	3.66756	3.98378
F01	SYBR	20	arahy.3X8G46	Irrigation	21	C4 S1 587	24.8694		20.7362	4.13324
F02	SYBR	20	arahy.3X8G46	Irrigation	22	C4 S1 587	24.2897		20.7362	3.55347
F03	SYBR	20	arahy.3X8G46	Irrigation	23	C4 S1 587	24.2757	24.4783	20.7362	3.53949	3.74207
F07	SYBR	yls8	reference gene	Irrigation	21	C4 S1 587	20.8641		20.7362	0.12788
F08	SYBR	yls8	reference gene	Irrigation	22	C4 S1 587	20.2977		20.7362	-0.438487
F09	SYBR	yls8	reference gene	Irrigation	23	C4 S1 587	21.0468	20.7362	20.7362	0.310607	0
D01	SYBR	16	arahy.UKNP9M	Irrigation	41	C4 S1 C76-16	20.087		22.8397	-2.75265
D02	SYBR	16	arahy.UKNP9M	Irrigation	42	C4 S1 C76-16	19.6943		22.8397	-3.14538
D03	SYBR	16	arahy.UKNP9M	Irrigation	43	C4 S1 C76-16	19.1636	19.6483	22.8397	-3.67613	-3.19139
D07	SYBR	18	arahy.Z5CZ6Q	Irrigation	41	C4 S1 C76-16	26.6262		22.8397	3.78652
D08	SYBR	18	arahy.Z5CZ6Q	Irrigation	42	C4 S1 C76-16	25.5025		22.8397	2.66277
D09	SYBR	18	arahy.Z5CZ6Q	Irrigation	43	C4 S1 C76-16	24.5945	25.5744	22.8397	1.75481	2.7347
H01	SYBR	20	arahy.3X8G46	Irrigation	41	C4 S1 C76-16	24.2228		22.8397	1.38313
H02	SYBR	20	arahy.3X8G46	Irrigation	42	C4 S1 C76-16	23.4892		22.8397	0.649565
H03	SYBR	20	arahy.3X8G46	Irrigation	43	C4 S1 C76-16	23.0466	23.5862	22.8397	0.206896	0.746531
H07	SYBR	yls8	reference gene	Irrigation	41	C4 S1 C76-16	23.281		22.8397	0.44131
H08	SYBR	yls8	reference gene	Irrigation	42	C4 S1 C76-16	22.7941		22.8397	-0.0455874
H09	SYBR	yls8	reference gene	Irrigation	43	C4 S1 C76-16	22.444	22.8397	22.8397	-0.395723	-3.55271e-14
A01	SYBR	16	arahy.UKNP9M	Irrigation	11	C4 S1 Tif	20.886		21.2908	-0.404791
A02	SYBR	16	arahy.UKNP9M	Irrigation	12	C4 S1 Tif	20.5002		21.2908	-0.790569
A03	SYBR	16	arahy.UKNP9M	Irrigation	13	C4 S1 Tif	20.805	20.7304	21.2908	-0.485786	-0.560382
A07	SYBR	18	arahy.Z5CZ6Q	Irrigation	11	C4 S1 Tif	27.6477		21.2908	6.35695
A08	SYBR	18	arahy.Z5CZ6Q	Irrigation	12	C4 S1 Tif	27.0708		21.2908	5.78003
A09	SYBR	18	arahy.Z5CZ6Q	Irrigation	13	C4 S1 Tif	27.0667	27.2617	21.2908	5.77598	5.97099
E01	SYBR	20	arahy.3X8G46	Irrigation	11	C4 S1 Tif	24.1064		21.2908	2.81562
E02	SYBR	20	arahy.3X8G46	Irrigation	12	C4 S1 Tif	23.5651		21.2908	2.27434
E03	SYBR	20	arahy.3X8G46	Irrigation	13	C4 S1 Tif	24.3532	24.0082	21.2908	3.06241	2.71746
E07	SYBR	yls8	reference gene	Irrigation	11	C4 S1 Tif	21.314		21.2908	0.0232202
E08	SYBR	yls8	reference gene	Irrigation	12	C4 S1 Tif	21.4457		21.2908	0.1549
E09	SYBR	yls8	reference gene	Irrigation	13	C4 S1 Tif	21.1126	21.2908	21.2908	-0.17812	3.55271e-14
C04	SYBR	16	arahy.UKNP9M	Drought	3a	C4 S2 587	18.7096		21.1232	-2.41359		-4.09688	17.1113	arahy.UKNP9M	587
C05	SYBR	16	arahy.UKNP9M	Drought	3b	C4 S2 587	19.0131		21.1232	-2.11006		-3.79335	13.8647	arahy.UKNP9M	587
C06	SYBR	16	arahy.UKNP9M	Drought	3c	C4 S2 587	18.9765	18.8998	21.1232	-2.14668	-2.22344	-3.82997	14.2212	arahy.UKNP9M	587	3.90673
C10	SYBR	18	arahy.Z5CZ6Q	Drought	3a	C4 S2 587	23.1243		21.1232	2.00105		-1.98273	3.9524	arahy.Z5CZ6Q	587
C11	SYBR	18	arahy.Z5CZ6Q	Drought	3b	C4 S2 587	23.4724		21.1232	2.34918		-1.6346	3.10502	arahy.Z5CZ6Q	587
C12	SYBR	18	arahy.Z5CZ6Q	Drought	3c	C4 S2 587	23.7987	23.4651	21.1232	2.67547	2.3419	-1.30831	2.47651	arahy.Z5CZ6Q	587	1.64188
G04	SYBR	20	arahy.3X8G46	Drought	3a	C4 S2 587	21.3602		21.1232	0.236959		-3.50511	11.3538	arahy.3X8G46	587
G05	SYBR	20	arahy.3X8G46	Drought	3b	C4 S2 587	21.1969		21.1232	0.0736839		-3.66838	12.7143	arahy.3X8G46	587
G06	SYBR	20	arahy.3X8G46	Drought	3c	C4 S2 587	21.2513	21.2694	21.1232	0.12809	0.146244	-3.61398	12.2438	arahy.3X8G46	587	3.59582
G10	SYBR	yls8	reference gene	Drought	3a	C4 S2 587	20.9291		21.1232	-0.194095
G11	SYBR	yls8	reference gene	Drought	3b	C4 S2 587	20.7665		21.1232	-0.356707
G12	SYBR	yls8	reference gene	Drought	3c	C4 S2 587	21.674	21.1232	21.1232	0.550802	3.31587e-14
B04	SYBR	16	arahy.UKNP9M	Drought	2a	C4 S2 506	17.575		20.8059	-3.23092		-1.98586	3.96097	arahy.UKNP9M	506
B05	SYBR	16	arahy.UKNP9M	Drought	2b	C4 S2 506	18.3769		20.8059	-2.42904		-1.18397	2.27201	arahy.UKNP9M	506
B06	SYBR	16	arahy.UKNP9M	Drought	2c	C4 S2 506	17.5443	17.8321	20.8059	-3.26158	-2.97385	-2.01651	4.04605	arahy.UKNP9M	506	1.72878
B10	SYBR	18	arahy.Z5CZ6Q	Drought	2a	C4 S2 506	23.8742		20.8059	3.06827		-2.27891	4.85313	arahy.Z5CZ6Q	506
B11	SYBR	18	arahy.Z5CZ6Q	Drought	2b	C4 S2 506	23.9628		20.8059	3.15691		-2.19027	4.56392	arahy.Z5CZ6Q	506
B12	SYBR	18	arahy.Z5CZ6Q	Drought	2c	C4 S2 506	23.041	23.626	20.8059	2.2351	2.82009	-3.11208	8.6463	arahy.Z5CZ6Q	506	2.52709
F04	SYBR	20	arahy.3X8G46	Drought	2a	C4 S2 506	21.3398		20.8059	0.533843		-2.68776	6.44314	arahy.3X8G46	506
F05	SYBR	20	arahy.3X8G46	Drought	2b	C4 S2 506	21.4931		20.8059	0.687189		-2.53442	5.79343	arahy.3X8G46	506
F06	SYBR	20	arahy.3X8G46	Drought	2c	C4 S2 506	21.9726	21.6018	20.8059	1.16671	0.795915	-2.0549	4.15514	arahy.3X8G46	506	2.42569
F10	SYBR	yls8	reference gene	Drought	2a	C4 S2 506	21.1817		20.8059	0.375761
F11	SYBR	yls8	reference gene	Drought	2b	C4 S2 506	21.0183		20.8059	0.212422
F12	SYBR	yls8	reference gene	Drought	2c	C4 S2 506	20.2177	20.8059	20.8059	-0.588183	1.18424e-15
D04	SYBR	16	arahy.UKNP9M	Drought	4a	C4 S2 C76-16	15.3458		21.0595	-5.71369		-2.5223	5.74498	arahy.UKNP9M	C76-16
D05	SYBR	16	arahy.UKNP9M	Drought	4b	C4 S2 C76-16	15.7983		21.0595	-5.26123		-2.06984	4.19841	arahy.UKNP9M	C76-16
D06	SYBR	16	arahy.UKNP9M	Drought	4c	C4 S2 C76-16	15.1147	15.4196	21.0595	-5.94483	-5.63992	-2.75344	6.74325	arahy.UKNP9M	C76-16	2.44853
D10	SYBR	18	arahy.Z5CZ6Q	Drought	4a	C4 S2 C76-16	21.3498		21.0595	0.290256		-2.44444	5.44316	arahy.Z5CZ6Q	C76-16
D11	SYBR	18	arahy.Z5CZ6Q	Drought	4b	C4 S2 C76-16	21.599		21.0595	0.5395		-2.1952	4.57953	arahy.Z5CZ6Q	C76-16
D12	SYBR	18	arahy.Z5CZ6Q	Drought	4c	C4 S2 C76-16	21.1661	21.3716	21.0595	0.106584	0.312113	-2.62812	6.18218	arahy.Z5CZ6Q	C76-16	2.42259
H04	SYBR	20	arahy.3X8G46	Drought	4a	C4 S2 C76-16	18.8448		21.0595	-2.21475		-2.96128	7.78815	arahy.3X8G46	C76-16
H05	SYBR	20	arahy.3X8G46	Drought	4b	C4 S2 C76-16	19.6334		21.0595	-1.42617		-2.1727	4.50867	arahy.3X8G46	C76-16
H06	SYBR	20	arahy.3X8G46	Drought	4c	C4 S2 C76-16	19.1083	19.1955	21.0595	-1.95119	-1.86404	-2.69772	6.48776	arahy.3X8G46	C76-16	2.61057
H10	SYBR	yls8	reference gene	Drought	4a	C4 S2 C76-16	20.6354		21.0595	-0.424161
H11	SYBR	yls8	reference gene	Drought	4b	C4 S2 C76-16	20.9471		21.0595	-0.112414
H12	SYBR	yls8	reference gene	Drought	4c	C4 S2 C76-16	21.5961	21.0595	21.0595	0.536575	1.18424e-15
A04	SYBR	16	arahy.UKNP9M	Drought	1a	C4 S2 Tif	17.3352		20.8431	-3.50788		-2.9475	7.71412	arahy.UKNP9M	Tifrunner
A05	SYBR	16	arahy.UKNP9M	Drought	1b	C4 S2 Tif	18.0477		20.8431	-2.79545		-2.23507	4.70784	arahy.UKNP9M	Tifrunner
A06	SYBR	16	arahy.UKNP9M	Drought	1c	C4 S2 Tif	19.206	18.1963	20.8431	-1.63716	-2.64683	-1.07678	2.10932	arahy.UKNP9M	Tifrunner	2.08645
A10	SYBR	18	arahy.Z5CZ6Q	Drought	1a	C4 S2 Tif	24.2147		20.8431	3.37158		-2.59941	6.06037	arahy.Z5CZ6Q	Tifrunner
A11	SYBR	18	arahy.Z5CZ6Q	Drought	1b	C4 S2 Tif	23.8533		20.8431	3.01014		-2.96084	7.78579	arahy.Z5CZ6Q	Tifrunner
A12	SYBR	18	arahy.Z5CZ6Q	Drought	1c	C4 S2 Tif	25.3412	24.4697	20.8431	4.4981	3.62661	-1.47289	2.77577	arahy.Z5CZ6Q	Tifrunner	2.34438
E04	SYBR	20	arahy.3X8G46	Drought	1a	C4 S2 Tif	21.2108		20.8431	0.367676		-2.34978	5.09748	arahy.3X8G46	Tifrunner
E05	SYBR	20	arahy.3X8G46	Drought	1b	C4 S2 Tif	20.9716		20.8431	0.128466		-2.58899	6.01679	arahy.3X8G46	Tifrunner
E06	SYBR	20	arahy.3X8G46	Drought	1c	C4 S2 Tif	21.3596	21.1807	20.8431	0.516467	0.337536	-2.20099	4.59796	arahy.3X8G46	Tifrunner	2.37992
E10	SYBR	yls8	reference gene	Drought	1a	C4 S2 Tif	20.1913		20.8431	-0.651814
E11	SYBR	yls8	reference gene	Drought	1b	C4 S2 Tif	20.5479		20.8431	-0.295209
E12	SYBR	yls8	reference gene	Drought	1c	C4 S2 Tif	21.7902	20.8431	20.8431	0.947023	6.51331e-14
Well	Fluor	Target	Gene	Content	Sample/repeats	Sample name	Cq	Cq mean		#VALUE!	Cq mean
C01	SYBR	22	arahy.C9M3KU	Irrigation	31	C4 S1 506	25.6529		21.9342	3.71869
C02	SYBR	22	arahy.C9M3KU	Irrigation	32	C4 S1 506	25.0394		21.9342	3.1052
C03	SYBR	22	arahy.C9M3KU	Irrigation	33	C4 S1 506	25.4219	25.3714	21.9342	3.48776	3.43722
C07	SYBR	26	arahy.JL3DG7	Irrigation	31	C4 S1 506	22.5597		21.9342	0.625489
C08	SYBR	26	arahy.JL3DG7	Irrigation	32	C4 S1 506	23.5859		21.9342	1.6517
C09	SYBR	26	arahy.JL3DG7	Irrigation	33	C4 S1 506	24.162	23.4358	21.9342	2.2278	1.50166
G01	SYBR	28	arahy.LQA0WQ	Irrigation	31	C4 S1 506	22.7499		21.9342	0.815744
G02	SYBR	28	arahy.LQA0WQ	Irrigation	32	C4 S1 506	24.2645		21.9342	2.33035
G03	SYBR	28	arahy.LQA0WQ	Irrigation	33	C4 S1 506	24.0788	23.6977	21.9342	2.1446	1.76357
G07	SYBR	yls8	reference gene	Irrigation	31	C4 S1 506	21.1364		21.9342	-0.797736
G08	SYBR	yls8	reference gene	Irrigation	32	C4 S1 506	22.4272		21.9342	0.493066
G09	SYBR	yls8	reference gene	Irrigation	33	C4 S1 506	22.2388	21.9342	21.9342	0.30467	-3.19744e-14
B01	SYBR	22	arahy.C9M3KU	Irrigation	21	C4 S1 587	25.3572		21.394	3.96322
B02	SYBR	22	arahy.C9M3KU	Irrigation	22	C4 S1 587	25.4678		21.394	4.07383
B03	SYBR	22	arahy.C9M3KU	Irrigation	23	C4 S1 587	25.8512	25.5587	21.394	4.45719	4.16475
B07	SYBR	26	arahy.JL3DG7	Irrigation	21	C4 S1 587	22.5496		21.394	1.15565
B08	SYBR	26	arahy.JL3DG7	Irrigation	22	C4 S1 587	23.5034		21.394	2.10941
B09	SYBR	26	arahy.JL3DG7	Irrigation	23	C4 S1 587	23.4226	23.1585	21.394	2.02861	1.76456
F01	SYBR	28	arahy.LQA0WQ	Irrigation	21	C4 S1 587	23.6812		21.394	2.28719
F02	SYBR	28	arahy.LQA0WQ	Irrigation	22	C4 S1 587	23.4015		21.394	2.00753
F03	SYBR	28	arahy.LQA0WQ	Irrigation	23	C4 S1 587	23.4524	23.5117	21.394	2.0584	2.11771
F07	SYBR	yls8	reference gene	Irrigation	21	C4 S1 587	21.1375		21.394	-0.256482
F08	SYBR	yls8	reference gene	Irrigation	22	C4 S1 587	21.492		21.394	0.0980275
F09	SYBR	yls8	reference gene	Irrigation	23	C4 S1 587	21.5524	21.394	21.394	0.158455	3.19744e-14
D01	SYBR	22	arahy.C9M3KU	Irrigation	41	C4 S1 C76-16	24.1123		21.2006	2.91173
D02	SYBR	22	arahy.C9M3KU	Irrigation	42	C4 S1 C76-16	23.6567		21.2006	2.45612
D03	SYBR	22	arahy.C9M3KU	Irrigation	43	C4 S1 C76-16	24.0388	23.9359	21.2006	2.83822	2.73535
D07	SYBR	26	arahy.JL3DG7	Irrigation	41	C4 S1 C76-16	23.3457		21.2006	2.14513
D08	SYBR	26	arahy.JL3DG7	Irrigation	42	C4 S1 C76-16	23.1183		21.2006	1.91772
D09	SYBR	26	arahy.JL3DG7	Irrigation	43	C4 S1 C76-16	22.3544	22.9395	21.2006	1.15377	1.73887
H01	SYBR	28	arahy.LQA0WQ	Irrigation	41	C4 S1 C76-16	23.5444		21.2006	2.34385
H02	SYBR	28	arahy.LQA0WQ	Irrigation	42	C4 S1 C76-16	22.9678		21.2006	1.76723
H03	SYBR	28	arahy.LQA0WQ	Irrigation	43	C4 S1 C76-16	23.1423	23.2182	21.2006	1.94174	2.01761
H07	SYBR	yls8	reference gene	Irrigation	41	C4 S1 C76-16	21.5997		21.2006	0.399074
H08	SYBR	yls8	reference gene	Irrigation	42	C4 S1 C76-16	21.1804		21.2006	-0.0202352
H09	SYBR	yls8	reference gene	Irrigation	43	C4 S1 C76-16	20.8218	21.2006	21.2006	-0.378838	-3.31587e-14
A01	SYBR	22	arahy.C9M3KU	Irrigation	11	C4 S1 Tif	24.4891		22.274	2.21511
A02	SYBR	22	arahy.C9M3KU	Irrigation	12	C4 S1 Tif	25.4345		22.274	3.16055
A03	SYBR	22	arahy.C9M3KU	Irrigation	13	C4 S1 Tif	25.6364	25.1867	22.274	3.36238	2.91268
A07	SYBR	26	arahy.JL3DG7	Irrigation	11	C4 S1 Tif	23.8989		22.274	1.62487
A08	SYBR	26	arahy.JL3DG7	Irrigation	12	C4 S1 Tif	24.3462		22.274	2.07216
A09	SYBR	26	arahy.JL3DG7	Irrigation	13	C4 S1 Tif	24.083	24.1094	22.274	1.80903	1.83535
E01	SYBR	28	arahy.LQA0WQ	Irrigation	11	C4 S1 Tif	23.7907		22.274	1.51674
E02	SYBR	28	arahy.LQA0WQ	Irrigation	12	C4 S1 Tif	24.3312		22.274	2.0572
E03	SYBR	28	arahy.LQA0WQ	Irrigation	13	C4 S1 Tif	24.2463	24.1228	22.274	1.97233	1.84876
E07	SYBR	yls8	reference gene	Irrigation	11	C4 S1 Tif	22.1282		22.274	-0.145769
E08	SYBR	yls8	reference gene	Irrigation	12	C4 S1 Tif	22.3414		22.274	0.0674424
E09	SYBR	yls8	reference gene	Irrigation	13	C4 S1 Tif	22.3523	22.274	22.274	0.078327	3.43429e-14
C04	SYBR	22	arahy.C9M3KU	Drought	3a	C4 S2 587	18.6406		22.3287	-3.68811		-7.85286	231.177	arahy.C9M3KU	587
C05	SYBR	22	arahy.C9M3KU	Drought	3b	C4 S2 587	18.952		22.3287	-3.37667		-7.54142	186.292	arahy.C9M3KU	587
C06	SYBR	22	arahy.C9M3KU	Drought	3c	C4 S2 587	18.8541	18.8155	22.3287	-3.47458	-3.51312	-7.63933	199.373	arahy.C9M3KU	587	7.67787
C10	SYBR	26	arahy.JL3DG7	Drought	3a	C4 S2 587	22.3014		22.3287	-0.0272886		-1.79184	3.46257	arahy.JL3DG7	587
C11	SYBR	26	arahy.JL3DG7	Drought	3b	C4 S2 587	22.265		22.3287	-0.063664		-1.82822	3.55099	arahy.JL3DG7	587
C12	SYBR	26	arahy.JL3DG7	Drought	3c	C4 S2 587	22.0779	22.2148	22.3287	-0.250738	-0.113897	-2.01529	4.04263	arahy.JL3DG7	587	1.87845
G04	SYBR	28	arahy.LQA0WQ	Drought	3a	C4 S2 587	22.8832		22.3287	0.554512		-1.5632	2.95508	arahy.LQA0WQ	587
G05	SYBR	28	arahy.LQA0WQ	Drought	3b	C4 S2 587	22.3639		22.3287	0.0352449		-2.08247	4.2353	arahy.LQA0WQ	587
G06	SYBR	28	arahy.LQA0WQ	Drought	3c	C4 S2 587	22.1394	22.4622	22.3287	-0.18925	0.133503	-2.30696	4.94839	arahy.LQA0WQ	587	1.98421
G10	SYBR	yls8	reference gene	Drought	3a	C4 S2 587	22.2337		22.3287	-0.0949893
G11	SYBR	yls8	reference gene	Drought	3b	C4 S2 587	21.9757		22.3287	-0.352952
G12	SYBR	yls8	reference gene	Drought	3c	C4 S2 587	22.7766	22.3287	22.3287	0.447941	0
B04	SYBR	22	arahy.C9M3KU	Drought	2a	C4 S2 506	20.901		21.565	-0.664009		-4.10123	17.1629	arahy.C9M3KU	506
B05	SYBR	22	arahy.C9M3KU	Drought	2b	C4 S2 506	21.2942		21.565	-0.27076		-3.70798	13.0681	arahy.C9M3KU	506
B06	SYBR	22	arahy.C9M3KU	Drought	2c	C4 S2 506	21.6388	21.278	21.565	0.0738198	-0.286983	-3.3634	10.2916	arahy.C9M3KU	506	3.7242
B10	SYBR	26	arahy.JL3DG7	Drought	2a	C4 S2 506	21.6642		21.565	0.0992013		-1.40246	2.64352	arahy.JL3DG7	506
B11	SYBR	26	arahy.JL3DG7	Drought	2b	C4 S2 506	22.06		21.565	0.494963		-1.0067	2.00931	arahy.JL3DG7	506
B12	SYBR	26	arahy.JL3DG7	Drought	2c	C4 S2 506	21.8761	21.8668	21.565	0.311098	0.301754	-1.19057	2.28242	arahy.JL3DG7	506	1.19991
F04	SYBR	28	arahy.LQA0WQ	Drought	2a	C4 S2 506	21.8044		21.565	0.239401		-1.52416	2.8762	arahy.LQA0WQ	506
F05	SYBR	28	arahy.LQA0WQ	Drought	2b	C4 S2 506	21.056		21.565	-0.509033		-2.2726	4.83193	arahy.LQA0WQ	506
F06	SYBR	28	arahy.LQA0WQ	Drought	2c	C4 S2 506	20.535	21.1318	21.565	-1.03004	-0.433225	-2.79361	6.93362	arahy.LQA0WQ	506	2.19679
F10	SYBR	yls8	reference gene	Drought	2a	C4 S2 506	21.7475		21.565	0.182549
F11	SYBR	yls8	reference gene	Drought	2b	C4 S2 506	21.5343		21.565	-0.0306962
F12	SYBR	yls8	reference gene	Drought	2c	C4 S2 506	21.4131	21.565	21.565	-0.151853	0
D04	SYBR	22	arahy.C9M3KU	Drought	4a	C4 S2 C76-16	20.7308		22.3153	-1.58444		-4.3198	19.9705	arahy.C9M3KU	C76-16
D05	SYBR	22	arahy.C9M3KU	Drought	4b	C4 S2 C76-16	21.1838		22.3153	-1.13148		-3.86684	14.5893	arahy.C9M3KU	C76-16
D06	SYBR	22	arahy.C9M3KU	Drought	4c	C4 S2 C76-16	21.5146	21.1431	22.3153	-0.800693	-1.17221	-3.53605	11.6	arahy.C9M3KU	C76-16	3.90756
D10	SYBR	26	arahy.JL3DG7	Drought	4a	C4 S2 C76-16	21.4333		22.3153	-0.881942		-2.62081	6.15097	arahy.JL3DG7	C76-16
D11	SYBR	26	arahy.JL3DG7	Drought	4b	C4 S2 C76-16	21.9474		22.3153	-0.367911		-2.10678	4.3073	arahy.JL3DG7	C76-16
D12	SYBR	26	arahy.JL3DG7	Drought	4c	C4 S2 C76-16	22.8638	22.0815	22.3153	0.548467	-0.233795	-1.19041	2.28217	arahy.JL3DG7	C76-16	1.97267
H04	SYBR	28	arahy.LQA0WQ	Drought	4a	C4 S2 C76-16	21.764		22.3153	-0.551249		-2.56886	5.93338	arahy.LQA0WQ	C76-16
H05	SYBR	28	arahy.LQA0WQ	Drought	4b	C4 S2 C76-16	22.3937		22.3153	0.0783948		-1.93921	3.83496	arahy.LQA0WQ	C76-16
H06	SYBR	28	arahy.LQA0WQ	Drought	4c	C4 S2 C76-16	22.903	22.3536	22.3153	0.587686	0.038277	-1.42992	2.69432	arahy.LQA0WQ	C76-16	1.97933
H10	SYBR	yls8	reference gene	Drought	4a	C4 S2 C76-16	22.0215		22.3153	-0.293813
H11	SYBR	yls8	reference gene	Drought	4b	C4 S2 C76-16	22.1612		22.3153	-0.154052
H12	SYBR	yls8	reference gene	Drought	4c	C4 S2 C76-16	22.7631	22.3153	22.3153	0.447865	-3.19744e-14
A04	SYBR	22	arahy.C9M3KU	Drought	1a	C4 S2 Tif	19.3928		21.0285	-1.63568		-4.54835	23.3987	arahy.C9M3KU	Tifrunner
A05	SYBR	22	arahy.C9M3KU	Drought	1b	C4 S2 Tif	19.305		21.0285	-1.72342		-4.6361	24.8659	arahy.C9M3KU	Tifrunner
A06	SYBR	22	arahy.C9M3KU	Drought	1c	C4 S2 Tif	19.2009	19.2996	21.0285	-1.82752	-1.72887	-4.7402	26.7264	arahy.C9M3KU	Tifrunner	4.64155
A10	SYBR	26	arahy.JL3DG7	Drought	1a	C4 S2 Tif	21.1739		21.0285	0.145398		-1.68996	3.22647	arahy.JL3DG7	Tifrunner
A11	SYBR	26	arahy.JL3DG7	Drought	1b	C4 S2 Tif	21.049		21.0285	0.0205465		-1.81481	3.51813	arahy.JL3DG7	Tifrunner
A12	SYBR	26	arahy.JL3DG7	Drought	1c	C4 S2 Tif	21.3084	21.1771	21.0285	0.279962	0.148635	-1.55539	2.93914	arahy.JL3DG7	Tifrunner	1.68672
E04	SYBR	28	arahy.LQA0WQ	Drought	1a	C4 S2 Tif	21.4405		21.0285	0.412016		-1.43674	2.70708	arahy.LQA0WQ	Tifrunner
E05	SYBR	28	arahy.LQA0WQ	Drought	1b	C4 S2 Tif	21.1329		21.0285	0.104495		-1.74426	3.35023	arahy.LQA0WQ	Tifrunner
E06	SYBR	28	arahy.LQA0WQ	Drought	1c	C4 S2 Tif	20.9386	21.1707	21.0285	-0.0898901	0.142207	-1.93865	3.83346	arahy.LQA0WQ	Tifrunner	1.70655
E10	SYBR	yls8	reference gene	Drought	1a	C4 S2 Tif	20.7791		21.0285	-0.249394
E11	SYBR	yls8	reference gene	Drought	1b	C4 S2 Tif	20.6847		21.0285	-0.343769
E12	SYBR	yls8	reference gene	Drought	1c	C4 S2 Tif	21.6216	21.0285	21.0285	0.593163	6.51331e-14
Well	Fluor	Target	Gene	Content	Sample/repeats	Sample name	Cq	Cq mean		#VALUE!	Cq mean
C01	SYBR	30	arahy.LXP1WJ	Irrigation	31	C4 S1 506	22.4491		20.9303	1.51879
C02	SYBR	30	arahy.LXP1WJ	Irrigation	32	C4 S1 506	22.1583		20.9303	1.22797
C03	SYBR	30	arahy.LXP1WJ	Irrigation	33	C4 S1 506	22.3354	22.3143	20.9303	1.40505	1.38394
C07	SYBR	32	arahy.RRZ6LI	Irrigation	31	C4 S1 506	21.2877		20.9303	0.357371
C08	SYBR	32	arahy.RRZ6LI	Irrigation	32	C4 S1 506	21.7529		20.9303	0.822607
C09	SYBR	32	arahy.RRZ6LI	Irrigation	33	C4 S1 506	21.7864	21.609	20.9303	0.856108	0.678696
G01	SYBR	34	arahy.Z1CJI9	Irrigation	31	C4 S1 506	25.276		20.9303	4.34573
G02	SYBR	34	arahy.Z1CJI9	Irrigation	32	C4 S1 506	26.6237		20.9303	5.69337
G03	SYBR	34	arahy.Z1CJI9	Irrigation	33	C4 S1 506	25.7314	25.8771	20.9303	4.80109	4.94673
G07	SYBR	yls8	reference gene	Irrigation	31	C4 S1 506	20.9531		20.9303	0.0227601
G08	SYBR	yls8	reference gene	Irrigation	32	C4 S1 506	20.9492		20.9303	0.0188312
G09	SYBR	yls8	reference gene	Irrigation	33	C4 S1 506	20.8887	20.9303	20.9303	-0.0415913	3.55271e-14
B01	SYBR	30	arahy.LXP1WJ	Irrigation	21	C4 S1 587	22.63		20.9568	1.67316
B02	SYBR	30	arahy.LXP1WJ	Irrigation	22	C4 S1 587	22.2077		20.9568	1.25084
B03	SYBR	30	arahy.LXP1WJ	Irrigation	23	C4 S1 587	22.9189	22.5855	20.9568	1.96201	1.62867
B07	SYBR	32	arahy.RRZ6LI	Irrigation	21	C4 S1 587	23.6816		20.9568	2.72479
B08	SYBR	32	arahy.RRZ6LI	Irrigation	22	C4 S1 587	23.6721		20.9568	2.71529
B09	SYBR	32	arahy.RRZ6LI	Irrigation	23	C4 S1 587	23.6078	23.6539	20.9568	2.65093	2.69701
F01	SYBR	34	arahy.Z1CJI9	Irrigation	21	C4 S1 587	24.0149		20.9568	3.05808
F02	SYBR	34	arahy.Z1CJI9	Irrigation	22	C4 S1 587	24.1635		20.9568	3.20666
F03	SYBR	34	arahy.Z1CJI9	Irrigation	23	C4 S1 587	24.4919	24.2235	20.9568	3.53507	3.2666
F07	SYBR	yls8	reference gene	Irrigation	21	C4 S1 587	20.6445		20.9568	-0.312335
F08	SYBR	yls8	reference gene	Irrigation	22	C4 S1 587	21.0529		20.9568	0.0960814
F09	SYBR	yls8	reference gene	Irrigation	23	C4 S1 587	21.1731	20.9568	20.9568	0.216253	3.31587e-14
D01	SYBR	30	arahy.LXP1WJ	Irrigation	41	C4 S1 C76-16	23.1416		20.9426	2.19907
D02	SYBR	30	arahy.LXP1WJ	Irrigation	42	C4 S1 C76-16	21.4379		20.9426	0.495329
D03	SYBR	30	arahy.LXP1WJ	Irrigation	43	C4 S1 C76-16	22.3396	22.3064	20.9426	1.39708	1.36383
D07	SYBR	32	arahy.RRZ6LI	Irrigation	41	C4 S1 C76-16	21.9566		20.9426	1.01408
D08	SYBR	32	arahy.RRZ6LI	Irrigation	42	C4 S1 C76-16	22.255		20.9426	1.31245
D09	SYBR	32	arahy.RRZ6LI	Irrigation	43	C4 S1 C76-16	21.6133	21.9416	20.9426	0.670703	0.999079
H01	SYBR	34	arahy.Z1CJI9	Irrigation	41	C4 S1 C76-16	25.7252		20.9426	4.78268
H02	SYBR	34	arahy.Z1CJI9	Irrigation	42	C4 S1 C76-16	25.3129		20.9426	4.37038
H03	SYBR	34	arahy.Z1CJI9	Irrigation	43	C4 S1 C76-16	24.7102	25.2494	20.9426	3.7676	4.30688
H07	SYBR	yls8	reference gene	Irrigation	41	C4 S1 C76-16	21.3527		20.9426	0.410107
H08	SYBR	yls8	reference gene	Irrigation	42	C4 S1 C76-16	20.9193		20.9426	-0.0232577
H09	SYBR	yls8	reference gene	Irrigation	43	C4 S1 C76-16	20.5557	20.9426	20.9426	-0.386849	-3.31587e-14
A01	SYBR	30	arahy.LXP1WJ	Irrigation	11	C4 S1 Tif	22.7487		21.2913	1.45733
A02	SYBR	30	arahy.LXP1WJ	Irrigation	12	C4 S1 Tif	21.7605		21.2913	0.46912
A03	SYBR	30	arahy.LXP1WJ	Irrigation	13	C4 S1 Tif	22.2599	22.2563	21.2913	0.968519	0.96499
A07	SYBR	32	arahy.RRZ6LI	Irrigation	11	C4 S1 Tif	24.8805		21.2913	3.58911
A08	SYBR	32	arahy.RRZ6LI	Irrigation	12	C4 S1 Tif	25.391		21.2913	4.09963
A09	SYBR	32	arahy.RRZ6LI	Irrigation	13	C4 S1 Tif	24.4096	24.8937	21.2913	3.11821	3.60232
E01	SYBR	34	arahy.Z1CJI9	Irrigation	11	C4 S1 Tif	25.7192		21.2913	4.42787
E02	SYBR	34	arahy.Z1CJI9	Irrigation	12	C4 S1 Tif	26.9767		21.2913	5.68532
E03	SYBR	34	arahy.Z1CJI9	Irrigation	13	C4 S1 Tif	26.3447	26.3469	21.2913	5.0534	5.05553
E07	SYBR	yls8	reference gene	Irrigation	11	C4 S1 Tif	21.1693		21.2913	-0.122071
E08	SYBR	yls8	reference gene	Irrigation	12	C4 S1 Tif	21.2514		21.2913	-0.0399129
E09	SYBR	yls8	reference gene	Irrigation	13	C4 S1 Tif	21.4533	21.2913	21.2913	0.161984	3.07902e-14
C04	SYBR	30	arahy.LXP1WJ	Drought	3a	C4 S2 587	16.1742		21.6256	-5.45142		-7.08009	135.307	arahy.LXP1WJ	587
C05	SYBR	30	arahy.LXP1WJ	Drought	3b	C4 S2 587	16.2116		21.6256	-5.41407		-7.04274	131.848	arahy.LXP1WJ	587
C06	SYBR	30	arahy.LXP1WJ	Drought	3c	C4 S2 587	16.1977	16.1945	21.6256	-5.42789	-5.43113	-7.05655	133.117	arahy.LXP1WJ	587	7.05979
C10	SYBR	32	arahy.RRZ6LI	Drought	3a	C4 S2 587	20.0111		21.6256	-1.61452		-4.31152	19.8563	arahy.RRZ6LI	587
C11	SYBR	32	arahy.RRZ6LI	Drought	3b	C4 S2 587	20.6799		21.6256	-0.945726		-3.64273	12.4903	arahy.RRZ6LI	587
C12	SYBR	32	arahy.RRZ6LI	Drought	3c	C4 S2 587	20.4433	20.3781	21.6256	-1.18228	-1.24751	-3.87928	14.7157	arahy.RRZ6LI	587	3.94451
G04	SYBR	34	arahy.Z1CJI9	Drought	3a	C4 S2 587	17.5743		21.6256	-4.05128		-7.31788	159.552	arahy.Z1CJI9	587
G05	SYBR	34	arahy.Z1CJI9	Drought	3b	C4 S2 587	17.3512		21.6256	-4.27445		-7.54105	186.245	arahy.Z1CJI9	587
G06	SYBR	34	arahy.Z1CJI9	Drought	3c	C4 S2 587	17.2803	17.4019	21.6256	-4.34534	-4.22369	-7.61194	195.624	arahy.Z1CJI9	587	7.49029
G10	SYBR	yls8	reference gene	Drought	3a	C4 S2 587	21.7824		21.6256	0.156756
G11	SYBR	yls8	reference gene	Drought	3b	C4 S2 587	21.5016		21.6256	-0.124067
G12	SYBR	yls8	reference gene	Drought	3c	C4 S2 587	21.5929	21.6256	21.6256	-0.0326893	-1.18424e-15
B04	SYBR	30	arahy.LXP1WJ	Drought	2a	C4 S2 506	18.5484		20.8166	-2.26816		-3.6521	12.5716	arahy.LXP1WJ	506
B05	SYBR	30	arahy.LXP1WJ	Drought	2b	C4 S2 506	18.7232		20.8166	-2.09335		-3.47729	11.137	arahy.LXP1WJ	506
B06	SYBR	30	arahy.LXP1WJ	Drought	2c	C4 S2 506	18.2446	18.5054	20.8166	-2.57201	-2.31118	-3.95595	15.5189	arahy.LXP1WJ	506	3.69511
B10	SYBR	32	arahy.RRZ6LI	Drought	2a	C4 S2 506	19.2026		20.8166	-1.61404		-2.29273	4.89983	arahy.RRZ6LI	506
B11	SYBR	32	arahy.RRZ6LI	Drought	2b	C4 S2 506	19.4153		20.8166	-1.40133		-2.08002	4.22813	arahy.RRZ6LI	506
B12	SYBR	32	arahy.RRZ6LI	Drought	2c	C4 S2 506	19.3605	19.3261	20.8166	-1.45608	-1.49048	-2.13477	4.39168	arahy.RRZ6LI	506	2.16918
F04	SYBR	34	arahy.Z1CJI9	Drought	2a	C4 S2 506	21.1212		20.8166	0.304605		-4.64212	24.97	arahy.Z1CJI9	506
F05	SYBR	34	arahy.Z1CJI9	Drought	2b	C4 S2 506	21.0513		20.8166	0.234709		-4.71202	26.2095	arahy.Z1CJI9	506
F06	SYBR	34	arahy.Z1CJI9	Drought	2c	C4 S2 506	20.7134	20.962	20.8166	-0.103179	0.145378	-5.04991	33.1264	arahy.Z1CJI9	506	4.80135
F10	SYBR	yls8	reference gene	Drought	2a	C4 S2 506	20.4017		20.8166	-0.414874
F11	SYBR	yls8	reference gene	Drought	2b	C4 S2 506	21.358		20.8166	0.541427
F12	SYBR	yls8	reference gene	Drought	2c	C4 S2 506	20.69	20.8166	20.8166	-0.126553	3.19744e-14
D04	SYBR	30	arahy.LXP1WJ	Drought	4a	C4 S2 C76-16	17.7239		21.0598	-3.3358		-4.69963	25.9855	arahy.LXP1WJ	C76-16
D05	SYBR	30	arahy.LXP1WJ	Drought	4b	C4 S2 C76-16	17.8223		21.0598	-3.2375		-4.60133	24.2738	arahy.LXP1WJ	C76-16
D06	SYBR	30	arahy.LXP1WJ	Drought	4c	C4 S2 C76-16	17.5397	17.6953	21.0598	-3.52002	-3.36444	-4.88385	29.5246	arahy.LXP1WJ	C76-16	4.72827
D10	SYBR	32	arahy.RRZ6LI	Drought	4a	C4 S2 C76-16	19.2977		21.0598	-1.76208		-2.76116	6.7794	arahy.RRZ6LI	C76-16
D11	SYBR	32	arahy.RRZ6LI	Drought	4b	C4 S2 C76-16	19.9317		21.0598	-1.12806		-2.12713	4.36849	arahy.RRZ6LI	C76-16
D12	SYBR	32	arahy.RRZ6LI	Drought	4c	C4 S2 C76-16	19.0305	19.4199	21.0598	-2.02929	-1.63981	-3.02837	8.15887	arahy.RRZ6LI	C76-16	2.63889
H04	SYBR	34	arahy.Z1CJI9	Drought	4a	C4 S2 C76-16	22.0294		21.0598	0.969689		-3.33719	10.1064	arahy.Z1CJI9	C76-16
H05	SYBR	34	arahy.Z1CJI9	Drought	4b	C4 S2 C76-16	21.8651		21.0598	0.805303		-3.50158	11.3261	arahy.Z1CJI9	C76-16
H06	SYBR	34	arahy.Z1CJI9	Drought	4c	C4 S2 C76-16	21.7425	21.879	21.0598	0.682708	0.819233	-3.62417	12.3306	arahy.Z1CJI9	C76-16	3.48765
H10	SYBR	yls8	reference gene	Drought	4a	C4 S2 C76-16	20.6113		21.0598	-0.448465
H11	SYBR	yls8	reference gene	Drought	4b	C4 S2 C76-16	21.2854		21.0598	0.225647
H12	SYBR	yls8	reference gene	Drought	4c	C4 S2 C76-16	21.2826	21.0598	21.0598	0.222819	3.31587e-14
A04	SYBR	30	arahy.LXP1WJ	Drought	1a	C4 S2 Tif	17.9193		20.0214	-2.10212		-3.06711	8.38094	arahy.LXP1WJ	Tifrunner
A05	SYBR	30	arahy.LXP1WJ	Drought	1b	C4 S2 Tif	18.8942		20.0214	-1.12718		-2.09217	4.26388	arahy.LXP1WJ	Tifrunner
A06	SYBR	30	arahy.LXP1WJ	Drought	1c	C4 S2 Tif	20.6396	19.151	20.0214	0.618226	-0.870358	-0.346764	1.2717	arahy.LXP1WJ	Tifrunner	1.83535
A10	SYBR	32	arahy.RRZ6LI	Drought	1a	C4 S2 Tif	22.5956		20.0214	2.57419		-1.02813	2.03937	arahy.RRZ6LI	Tifrunner
A11	SYBR	32	arahy.RRZ6LI	Drought	1b	C4 S2 Tif	21.3022		20.0214	1.28084		-2.32148	4.99845	arahy.RRZ6LI	Tifrunner
A12	SYBR	32	arahy.RRZ6LI	Drought	1c	C4 S2 Tif	22.29	22.0626	20.0214	2.26862	2.04122	-1.3337	2.52049	arahy.RRZ6LI	Tifrunner	1.5611
E04	SYBR	34	arahy.Z1CJI9	Drought	1a	C4 S2 Tif	22.7686		20.0214	2.74721		-2.30831	4.95304	arahy.Z1CJI9	Tifrunner
E05	SYBR	34	arahy.Z1CJI9	Drought	1b	C4 S2 Tif	23.2397		20.0214	3.21828		-1.83725	3.57328	arahy.Z1CJI9	Tifrunner
E06	SYBR	34	arahy.Z1CJI9	Drought	1c	C4 S2 Tif	23.2056	23.0713	20.0214	3.18423	3.04991	-1.8713	3.65862	arahy.Z1CJI9	Tifrunner	2.00562
E10	SYBR	yls8	reference gene	Drought	1a	C4 S2 Tif	20.187		20.0214	0.165596
E11	SYBR	yls8	reference gene	Drought	1b	C4 S2 Tif	19.6702		20.0214	-0.351147
E12	SYBR	yls8	reference gene	Drought	1c	C4 S2 Tif	20.2069	20.0214	20.0214	0.185551	0
Well	Fluor	Target	Gene	Content	Sample/repeats	Sample name	Cq	Cq mean		#VALUE!	Cq mean
C01	SYBR	2'	arahy.HAG9AR	Irrigation	31	C4 S1 506	24.4149		21.4372	2.97773
C02	SYBR	2'	arahy.HAG9AR	Irrigation	32	C4 S1 506	25.0985		21.4372	3.66133
C03	SYBR	2'	arahy.HAG9AR	Irrigation	33	C4 S1 506	25.2786	24.9307	21.4372	3.84146	3.49351
C07	SYBR	11'	arahy.H0PP7S	Irrigation	31	C4 S1 506	25.4165		21.4372	3.97928
C08	SYBR	11'	arahy.H0PP7S	Irrigation	32	C4 S1 506	26.6482		21.4372	5.21099
C09	SYBR	11'	arahy.H0PP7S	Irrigation	33	C4 S1 506	26.7445	26.2697	21.4372	5.30728	4.83252
G01	SYBR	YLS8	reference gene	Irrigation	31	C4 S1 506	20.7084		21.4372	-0.72881
G02	SYBR	YLS8	reference gene	Irrigation	32	C4 S1 506	22.0973		21.4372	0.660124
G03	SYBR	YLS8	reference gene	Irrigation	33	C4 S1 506	21.5059	21.4372	21.4372	0.0686859	3.31587e-14
B01	SYBR	2'	arahy.HAG9AR	Irrigation	21	C4 S1 587	25.3487		21.1054	4.24328
B02	SYBR	2'	arahy.HAG9AR	Irrigation	22	C4 S1 587	25.3011		21.1054	4.19565
B03	SYBR	2'	arahy.HAG9AR	Irrigation	23	C4 S1 587	25.4239	25.3579	21.1054	4.31845	4.25246
B07	SYBR	11'	arahy.H0PP7S	Irrigation	21	C4 S1 587	24.8307		21.1054	3.72526
B08	SYBR	11'	arahy.H0PP7S	Irrigation	22	C4 S1 587	24.3757		21.1054	3.27032
B09	SYBR	11'	arahy.H0PP7S	Irrigation	23	C4 S1 587	24.2278	24.4781	21.1054	3.12241	3.37266
F01	SYBR	YLS8	reference gene	Irrigation	21	C4 S1 587	21.0679		21.1054	-0.0374804
F02	SYBR	YLS8	reference gene	Irrigation	22	C4 S1 587	20.7616		21.1054	-0.34386
F03	SYBR	YLS8	reference gene	Irrigation	23	C4 S1 587	21.4868	21.1054	21.1054	0.381341	-3.19744e-14
D01	SYBR	2'	arahy.HAG9AR	Irrigation	41	C4 S1 C76-16	24.185		21.4424	2.74259
D02	SYBR	2'	arahy.HAG9AR	Irrigation	42	C4 S1 C76-16	22.9661		21.4424	1.5237
D03	SYBR	2'	arahy.HAG9AR	Irrigation	43	C4 S1 C76-16	23.5778	23.5763	21.4424	2.13546	2.13391
D07	SYBR	11'	arahy.H0PP7S	Irrigation	41	C4 S1 C76-16	27.0592		21.4424	5.61676
D08	SYBR	11'	arahy.H0PP7S	Irrigation	42	C4 S1 C76-16	25.7306		21.4424	4.28825
D09	SYBR	11'	arahy.H0PP7S	Irrigation	43	C4 S1 C76-16	26.3619	26.3839	21.4424	4.91948	4.9415
H01	SYBR	YLS8	reference gene	Irrigation	41	C4 S1 C76-16	21.626		21.4424	0.183656
H02	SYBR	YLS8	reference gene	Irrigation	42	C4 S1 C76-16	21.3362		21.4424	-0.106185
H03	SYBR	YLS8	reference gene	Irrigation	43	C4 S1 C76-16	21.3649	21.4424	21.4424	-0.077471	-3.31587e-14
A01	SYBR	2'	arahy.HAG9AR	Irrigation	11	C4 S1 Tif	24.6678		21.5678	3.09996
A02	SYBR	2'	arahy.HAG9AR	Irrigation	12	C4 S1 Tif	24.5533		21.5678	2.98542
A03	SYBR	2'	arahy.HAG9AR	Irrigation	13	C4 S1 Tif	25.0335	24.7515	21.5678	3.4656	3.18366
A07	SYBR	11'	arahy.H0PP7S	Irrigation	11	C4 S1 Tif	26.7731		21.5678	5.20524
A08	SYBR	11'	arahy.H0PP7S	Irrigation	12	C4 S1 Tif	26.8024		21.5678	5.23453
A09	SYBR	11'	arahy.H0PP7S	Irrigation	13	C4 S1 Tif	26.3934	26.6563	21.5678	4.82555	5.08844
E01	SYBR	YLS8	reference gene	Irrigation	11	C4 S1 Tif	21.329		21.5678	-0.238867
E02	SYBR	YLS8	reference gene	Irrigation	12	C4 S1 Tif	21.5023		21.5678	-0.0655901
E03	SYBR	YLS8	reference gene	Irrigation	13	C4 S1 Tif	21.8723	21.5678	21.5678	0.304457	-3.07902e-14
C04	SYBR	2'	arahy.HAG9AR	Drought	3a	C4 S2 506	18.1235		21.6924	-3.56895		-7.82141	226.193	arahy.HAG9AR	587
C05	SYBR	2'	arahy.HAG9AR	Drought	3b	C4 S2 506	18.1953		21.6924	-3.49709		-7.74955	215.203	arahy.HAG9AR	587
C06	SYBR	2'	arahy.HAG9AR	Drought	3c	C4 S2 506	18.5549	18.2912	21.6924	-3.13747	-3.40117	-7.38993	167.722	arahy.HAG9AR	587	7.65363
C10	SYBR	11'	arahy.H0PP7S	Drought	3a	C4 S2 506	22.5128		21.6924	0.820434		-2.55223	5.86539	arahy.H0PP7S	587
C11	SYBR	11'	arahy.H0PP7S	Drought	3b	C4 S2 506	22.536		21.6924	0.843588		-2.52907	5.77201	arahy.H0PP7S	587
C12	SYBR	11'	arahy.H0PP7S	Drought	3c	C4 S2 506	22.1983	22.4157	21.6924	0.505859	0.723293	-2.8668	7.29447	arahy.H0PP7S	587	2.64937
G04	SYBR	YLS8	reference gene	Drought	3a	C4 S2 506	22.161		21.6924	0.46862
G05	SYBR	YLS8	reference gene	Drought	3b	C4 S2 506	21.1022		21.6924	-0.590161
G06	SYBR	YLS8	reference gene	Drought	3c	C4 S2 506	21.814	21.6924	21.6924	0.121541	-3.31587e-14
B04	SYBR	2'	arahy.HAG9AR	Drought	2a	C4 S2 587	19.3836		20.3049	-0.921338		-4.41484	21.3305	arahy.HAG9AR	506
B05	SYBR	2'	arahy.HAG9AR	Drought	2b	C4 S2 587	19.5077		20.3049	-0.7972		-4.29071	19.5718	arahy.HAG9AR	506
B06	SYBR	2'	arahy.HAG9AR	Drought	2c	C4 S2 587	19.9329	19.608	20.3049	-0.371993	-0.696844	-3.8655	14.5758	arahy.HAG9AR	506	4.19035
B10	SYBR	11'	arahy.H0PP7S	Drought	2a	C4 S2 587	21.7607		20.3049	1.45586		-3.37666	10.3867	arahy.H0PP7S	506
B11	SYBR	11'	arahy.H0PP7S	Drought	2b	C4 S2 587	22.119		20.3049	1.81411		-3.0184	8.1027	arahy.H0PP7S	506
B12	SYBR	11'	arahy.H0PP7S	Drought	2c	C4 S2 587	21.5958	21.8252	20.3049	1.29093	1.5203	-3.54159	11.6446	arahy.H0PP7S	506	3.31222
F04	SYBR	YLS8	reference gene	Drought	2a	C4 S2 587	20.4287		20.3049	0.12383
F05	SYBR	YLS8	reference gene	Drought	2b	C4 S2 587	20.4351		20.3049	0.130214
F06	SYBR	YLS8	reference gene	Drought	2c	C4 S2 587	20.0508	20.3049	20.3049	-0.254044	3.19744e-14
D04	SYBR	2'	arahy.HAG9AR	Drought	4a	C4 S2 C76-16	20.628		21.2255	-0.597452		-2.73137	6.64084	arahy.HAG9AR	C76-16
D05	SYBR	2'	arahy.HAG9AR	Drought	4b	C4 S2 C76-16	20.1842		21.2255	-1.04131		-3.17522	9.03311	arahy.HAG9AR	C76-16
D06	SYBR	2'	arahy.HAG9AR	Drought	4c	C4 S2 C76-16	20.2774	20.3632	21.2255	-0.948079	-0.86228	-3.08199	8.46784	arahy.HAG9AR	C76-16	2.99619
D10	SYBR	11'	arahy.H0PP7S	Drought	4a	C4 S2 C76-16	23.7789		21.2255	2.55341		-2.38809	5.23463	arahy.H0PP7S	C76-16
D11	SYBR	11'	arahy.H0PP7S	Drought	4b	C4 S2 C76-16	22.4838		21.2255	1.25836		-3.68314	12.845	arahy.H0PP7S	C76-16
D12	SYBR	11'	arahy.H0PP7S	Drought	4c	C4 S2 C76-16	22.8455	23.0361	21.2255	1.62009	1.81062	-3.32141	9.99642	arahy.H0PP7S	C76-16	3.13088
H04	SYBR	YLS8	reference gene	Drought	4a	C4 S2 C76-16	20.9009		21.2255	-0.324558
H05	SYBR	YLS8	reference gene	Drought	4b	C4 S2 C76-16	21.5893		21.2255	0.363811
H06	SYBR	YLS8	reference gene	Drought	4c	C4 S2 C76-16	21.1862	21.2255	21.2255	-0.0392531	0
A04	SYBR	2'	arahy.HAG9AR	Drought	1a	C4 S2 Tif	18.2721		20.2774	-2.00526		-5.18892	36.477	arahy.HAG9AR	Tifrunner
A05	SYBR	2'	arahy.HAG9AR	Drought	1b	C4 S2 Tif	18.279		20.2774	-1.99834		-5.18201	36.3027	arahy.HAG9AR	Tifrunner
A06	SYBR	2'	arahy.HAG9AR	Drought	1c	C4 S2 Tif	18.722	18.4244	20.2774	-1.55538	-1.85299	-4.73904	26.705	arahy.HAG9AR	Tifrunner	5.03665
A10	SYBR	11'	arahy.H0PP7S	Drought	1a	C4 S2 Tif	23.8744		20.2774	3.59705		-1.49139	2.8116	arahy.H0PP7S	Tifrunner
A11	SYBR	11'	arahy.H0PP7S	Drought	1b	C4 S2 Tif	24.0711		20.2774	3.79373		-1.29471	2.45327	arahy.H0PP7S	Tifrunner
A12	SYBR	11'	arahy.H0PP7S	Drought	1c	C4 S2 Tif	23.8528	23.9328	20.2774	3.57538	3.65539	-1.51306	2.85415	arahy.H0PP7S	Tifrunner	1.43305
E04	SYBR	YLS8	reference gene	Drought	1a	C4 S2 Tif	20.1289		20.2774	-0.148486
E05	SYBR	YLS8	reference gene	Drought	1b	C4 S2 Tif	20.0197		20.2774	-0.257636
E06	SYBR	YLS8	reference gene	Drought	1c	C4 S2 Tif	20.6835	20.2774	20.2774	0.406122	-1.18424e-15
E07	SYBR	NTC	arahy.63FKND				N/A
E08	SYBR	NTC	arahy.JE3RIW				N/A
E09	SYBR	NTC	arahy.PZ1MK0				N/A
E10	SYBR	NTC	arahy.UKNP9M				N/A
E11	SYBR	NTC	arahy.Z5CZ6Q				N/A
E12	SYBR	NTC	arahy.3X8G46				N/A
F07	SYBR	NTC	arahy.C9M3KU				N/A
F08	SYBR	NTC	arahy.JL3DG7				N/A
F09	SYBR	NTC	arahy.LQA0WQ				N/A
F10	SYBR	NTC	arahy.LXP1WJ				N/A
F11	SYBR	NTC	arahy.RRZ6LI				N/A
F12	SYBR	NTC	arahy.Z1CJI9				N/A
G07	SYBR	NTC	arahy.HAG9AR				N/A
G08	SYBR	NTC	arahy.H0PP7S				N/A
G09	SYBR	NTC	reference gene				N/A
G10	SYBR	NTC	water				N/A
G11	SYBR	NTC	water				N/A
G12	SYBR	NTC	water				N/A
H07	SYBR	NTC	water				N/A
H08	SYBR	NTC	water				N/A
H09	SYBR	NTC	water				N/A
H10	SYBR	NTC	water				N/A
H11	SYBR	NTC	water				N/A
H12	SYBR	NTC	water				N/A

## Sheet: primers
Genes name of trancriptome data	Predicted function	Primers name	Sequences(5'→3')	Product Size
ann1.H0PP7S.1	cytochrome_P450_CYP82D47-like	H0PP7S-F	GATTCTGGCACACGACTATGTCA	137
		H0PP7S-R	ATTGATGCCTCCACCTCTGAA
ann1.HAG9AR.1	transcription factor MYB13-like_A	HAG9AR-F	CTGGAGAAAGAGTTTGGGAGCTT	128
		HAG9AR-R	ATCTGACCCACACAGCGTTGT
ann1.63FKND.1	stilbene synthase 3-like_A	63FKND-F	CCAAGGTTGCTTTGCTGGTG	120
		63FKND-R	GGACCACGGAAAGTGACTGC
ann1.JE3RIW.1	ethylene-responsive transcription factor ERF014	JE3RIW-F	ACGACGTCGCCGTTTATTGC	149
		JE3RIW-R	TGGCAACATCTGAAGCGACCT
ann1.PZ1MK0.1	myb-related protein 308-like	PZ1MK0-F	GGGTGAAGCCATCAAATTTGGCTA	128
		PZ1MK0-R	CTCGCCCTCGCCATTGTTAT
ann1.UKNP9M.1	stilbene synthase 3-like_B	UKNP9M-F	TCGACCCTAGCGTCAAGAGG	118
		UKNP9M-R	ACGATAAGCACACGAGCATCC
ann1.Z5CZ6Q.1	glutathione S-transferase parA	Z5CZ6Q-F	TGACGTGGCTCTCATTCCCT	138
		Z5CZ6Q-R	ACGGAGTTGGAAACGCTGTC
ann1.3X8G46.1	F-box protein PP2-A13-like	3X8G46-F	CCTCCAGCAAACCTGGTGGT	115
		3X8G46-R	ACCGAACCTCTTGCCAGCTC
ann1.C9M3KU.1	transcription factor MYB13-like_B	C9M3KU-F	GGAACTTGGACTCCTGAGGAAGA	105
		C9M3KU-R	ACACCTAGCCAGTCCTGCAA
ann1.JL3DG7.1	glutathione transferase GST 23-like_A	JL3DG7-F	ATTGGGTGAGTCCGTTCGGT	131
		JL3DG7-F	GGACCGGGTTCAGCTCAAGA
ann1.LQA0WQ.1	glutathione S-transferase-B	LQA0WQ-F	TGCGAGTCCATTTGGTCAGAGG	134
		LQA0WQ-R	CAGGCACCTTCTTGTGAACGG
ann1.LXP1WJ.1	ABA 8'-hydroxylase	LXP1WJ-F	TCCCAGCCAGCAAAGAGAGG	100
		LXP1WJ-R	ATGACGGTGCGGAGGACAAG
ann1.RRZ6LI.1	1-deoxy-D-xylulose-5-phosphate_Synthase2,Chloroplst	RRZ6LI-F	ACATTGGCCCTGTGGATGGT	138
		RRZ6LI-R	CGGCTTCAGCAGGAGGGTAT
ann1.Z1CJI9.2	chalcone synthase	Z1CJI9-F	TGGACGGCTCAAACCATTGC	143
		Z1CJI9-R	TTGAAGGCCTCAGCCAATGC

## Sheet: Comparison
Gene	Sample name	log2 (fold change) from RNAseq	∆∆Cq
arahy.3X8G46	506	2.97608	2.42569
arahy.3X8G46	587	2.59484	3.59582
arahy.3X8G46	C76-16	2.53947	2.61057
arahy.3X8G46	Tifrunner	2.05923	2.37992
arahy.63FKND	506	2.80641	2.12468
arahy.63FKND	587	2.62147	2.44721
arahy.63FKND	C76-16	2.15862	1.79077
arahy.63FKND	Tifrunner	2.18851	2.41921
arahy.C9M3KU	506	3.97599	3.7242
arahy.C9M3KU	587	6.96363	7.67787
arahy.C9M3KU	C76-16	3.92829	3.90756
arahy.C9M3KU	Tifrunner	4.55967	4.64155
arahy.H0PP7S	506	3.27623	3.31222
arahy.H0PP7S	587	2.83691	2.64937
arahy.H0PP7S	C76-16	3.08476	3.13088
arahy.H0PP7S	Tifrunner	2.28389	1.43305
arahy.HAG9AR	506	4.29751	4.19035
arahy.HAG9AR	587	6.69312	7.65363
arahy.HAG9AR	C76-16	3.80351	2.99619
arahy.HAG9AR	Tifrunner	5.09613	5.03665
arahy.JE3RIW	506	3.51178	2.54882
arahy.JE3RIW	587	3.52795	3.88656
arahy.JE3RIW	C76-16	2.26811	2.18241
arahy.JE3RIW	Tifrunner	4.35113	5.16698
arahy.JL3DG7	506	2.82661	1.19991
arahy.JL3DG7	587	2.78168	1.87845
arahy.JL3DG7	C76-16	2.91562	1.97267
arahy.JL3DG7	Tifrunner	2.1619	1.68672
arahy.LQA0WQ	506	2.24004	2.19679
arahy.LQA0WQ	587	2.74137	1.98421
arahy.LQA0WQ	C76-16	2.11035	1.97933
arahy.LQA0WQ	Tifrunner	2.50635	1.70655
arahy.LXP1WJ	506	3.49185	3.69511
arahy.LXP1WJ	587	6.41751	7.05979
arahy.LXP1WJ	C76-16	4.99978	4.72827
arahy.LXP1WJ	Tifrunner	3.19816	1.83535
arahy.PZ1MK0	506	2.74151	2.47114
arahy.PZ1MK0	587	3.65787	3.65498
arahy.PZ1MK0	C76-16	2.6418	2.56786
arahy.PZ1MK0	Tifrunner	2.04831	2.10229
arahy.RRZ6LI	506	3.16916	2.16918
arahy.RRZ6LI	587	3.86681	3.94451
arahy.RRZ6LI	C76-16	2.57034	2.63889
arahy.RRZ6LI	Tifrunner	2.3005	1.5611
arahy.UKNP9M	506	3.50919	1.72878
arahy.UKNP9M	587	4.37784	3.90673
arahy.UKNP9M	C76-16	4.54639	2.44853
arahy.UKNP9M	Tifrunner	2.26906	2.08645
arahy.Z1CJI9	506	6.23643	4.80135
arahy.Z1CJI9	587	7.20588	7.49029
arahy.Z1CJI9	C76-16	4.20644	3.48765
arahy.Z1CJI9	Tifrunner	5.4713	2.00562
arahy.Z5CZ6Q	506	3.14869	2.52709
arahy.Z5CZ6Q	587	1.34576	1.64188
arahy.Z5CZ6Q	C76-16	2.6456	2.42259
arahy.Z5CZ6Q	Tifrunner	2.90511	2.34438

## Sheet: Results from RNAseq
gene name	sample	log2 fold change
arahy.3X8G46	506	2.97608
arahy.3X8G46	587	2.59484
arahy.3X8G46	C76-16	2.53947
arahy.3X8G46	Tifrunner	2.05923
arahy.63FKND	506	2.80641
arahy.63FKND	587	2.62147
arahy.63FKND	C76-16	2.15862
arahy.63FKND	Tifrunner	2.18851
arahy.C9M3KU	506	3.97599
arahy.C9M3KU	587	6.96363
arahy.C9M3KU	C76-16	3.92829
arahy.C9M3KU	Tifrunner	4.55967
arahy.H0PP7S	506	3.27623
arahy.H0PP7S	587	2.83691
arahy.H0PP7S	C76-16	3.08476
arahy.H0PP7S	Tifrunner	2.28389
arahy.HAG9AR	506	4.29751
arahy.HAG9AR	587	6.69312
arahy.HAG9AR	C76-16	3.80351
arahy.HAG9AR	Tifrunner	5.09613
arahy.JE3RIW	506	3.51178
arahy.JE3RIW	587	3.52795
arahy.JE3RIW	C76-16	2.26811
arahy.JE3RIW	Tifrunner	4.35113
arahy.JL3DG7	506	2.82661
arahy.JL3DG7	587	2.78168
arahy.JL3DG7	C76-16	2.91562
arahy.JL3DG7	Tifrunner	2.1619
arahy.LQA0WQ	506	2.24004
arahy.LQA0WQ	587	2.74137
arahy.LQA0WQ	C76-16	2.11035
arahy.LQA0WQ	Tifrunner	2.50635
arahy.LXP1WJ	506	3.49185
arahy.LXP1WJ	587	6.41751
arahy.LXP1WJ	C76-16	4.99978
arahy.LXP1WJ	Tifrunner	3.19816
arahy.PZ1MK0	506	2.74151
arahy.PZ1MK0	587	3.65787
arahy.PZ1MK0	C76-16	2.6418
arahy.PZ1MK0	Tifrunner	2.04831
arahy.RRZ6LI	506	3.16916
arahy.RRZ6LI	587	3.86681
arahy.RRZ6LI	C76-16	2.57034
arahy.RRZ6LI	Tifrunner	2.3005
arahy.UKNP9M	506	3.50919
arahy.UKNP9M	587	4.37784
arahy.UKNP9M	C76-16	4.54639
arahy.UKNP9M	Tifrunner	2.26906
arahy.Z1CJI9	506	6.23643
arahy.Z1CJI9	587	7.20588
arahy.Z1CJI9	C76-16	4.20644
arahy.Z1CJI9	Tifrunner	5.4713
arahy.Z5CZ6Q	506	3.14869
arahy.Z5CZ6Q	587	1.34576
arahy.Z5CZ6Q	C76-16	2.6456
arahy.Z5CZ6Q	Tifrunner	2.90511
