# Supplementary material for: Transcriptome Profile Reveals Drought-Induced Genes Preferentially Expressed in Response to Water Deficit in Cultivated Peanut (Arachis hypogaea L.)
Source: Front Plant Sci. 2021 Apr 30;12:645291. doi: 10.3389/fpls.2021.645291 (PMC8120000; doi:10.3389/fpls.2021.645291)
Supplement: Supplementary Table 3 — Supplemental table GO of DEGs expressed in drought tolerant genotypes and susceptible genotypes. [file Table_3.xlsx]

## Sheet: Sheet1
Go of DEGs expressed only in drought tolerant lines
GO term	Ontology	Description	Number in input list	Number in BG/Ref	p-value	FDR
GO:0043412	BP	macromolecule modification	329	3355	4.5e-13	4e-10
GO:0006464	BP	cellular protein modification process	318	3209	3e-13	4e-10
GO:0036211	BP	protein modification process	318	3209	3e-13	4e-10
GO:0006468	BP	protein phosphorylation	261	2637	2.8e-11	1.9e-08
GO:0006796	BP	phosphate-containing compound metabolic process	327	3579	1.1e-09	5.7e-07
GO:0006793	BP	phosphorus metabolic process	327	3587	1.3e-09	5.9e-07
GO:0016310	BP	phosphorylation	271	2905	3.3e-09	1.3e-06
GO:0007154	BP	cell communication	120	1193	1.5e-06	0.0005
GO:0009856	BP	pollination	29	181	5.2e-06	0.0011
GO:0008037	BP	cell recognition	29	181	5.2e-06	0.0011
GO:0044706	BP	multi-multicellular organism process	29	181	5.2e-06	0.0011
GO:0048544	BP	recognition of pollen	29	181	5.2e-06	0.0011
GO:0009875	BP	pollen-pistil interaction	29	181	5.2e-06	0.0011
GO:0016567	BP	protein ubiquitination	21	112	8.5e-06	0.0016
GO:0032446	BP	protein modification by small protein conjugation	21	114	1.1e-05	0.002
GO:0050794	BP	regulation of cellular process	261	3097	1.3e-05	0.0022
GO:0044702	BP	single organism reproductive process	30	202	1.7e-05	0.0027
GO:0050789	BP	regulation of biological process	263	3152	2.3e-05	0.0034
GO:0070647	BP	protein modification by small protein conjugation or removal	21	123	3.7e-05	0.0052
GO:0000003	BP	reproduction	30	220	8.5e-05	0.0072
GO:0010556	BP	regulation of macromolecule biosynthetic process	153	1734	7.5e-05	0.0072
GO:2000112	BP	regulation of cellular macromolecule biosynthetic process	153	1734	7.5e-05	0.0072
GO:2001141	BP	regulation of RNA biosynthetic process	151	1709	7.8e-05	0.0072
GO:0009889	BP	regulation of biosynthetic process	153	1734	7.5e-05	0.0072
GO:0022414	BP	reproductive process	30	220	8.5e-05	0.0072
GO:0044703	BP	multi-organism reproductive process	29	206	6.2e-05	0.0072
GO:0006355	BP	regulation of transcription, DNA-templated	151	1709	7.8e-05	0.0072
GO:1903506	BP	regulation of nucleic acid-templated transcription	151	1709	7.8e-05	0.0072
GO:0051252	BP	regulation of RNA metabolic process	151	1712	8.4e-05	0.0072
GO:0051171	BP	regulation of nitrogen compound metabolic process	154	1752	8.5e-05	0.0072
GO:0031326	BP	regulation of cellular biosynthetic process	153	1734	7.5e-05	0.0072
GO:0010468	BP	regulation of gene expression	155	1758	7.1e-05	0.0072
GO:0044260	BP	cellular macromolecule metabolic process	609	8056	9.3e-05	0.0075
GO:0044267	BP	cellular protein metabolic process	366	4656	0.00011	0.0087
GO:0019219	BP	regulation of nucleobase-containing compound metabolic process	152	1738	0.00012	0.009
GO:0032501	BP	multicellular organismal process	30	225	0.00013	0.0095
GO:0065007	BP	biological regulation	271	3355	0.00014	0.01
GO:0051704	BP	multi-organism process	29	218	0.00017	0.012
GO:0043650	BP	dicarboxylic acid biosynthetic process	5	10	0.00021	0.014
GO:0006537	BP	glutamate biosynthetic process	5	10	0.00021	0.014
GO:0080090	BP	regulation of primary metabolic process	154	1802	0.0003	0.018
GO:0031323	BP	regulation of cellular metabolic process	154	1800	0.00028	0.018
GO:0007017	BP	microtubule-based process	35	291	0.00029	0.018
GO:0060255	BP	regulation of macromolecule metabolic process	156	1834	0.00033	0.02
GO:0019222	BP	regulation of metabolic process	156	1841	0.00039	0.023
GO:0007186	BP	G-protein coupled receptor signaling pathway	12	61	0.00044	0.025
GO:0006887	BP	exocytosis	15	88	0.00046	0.026
GO:0006470	BP	protein dephosphorylation	19	128	0.00054	0.03
GO:0007165	BP	signal transduction	91	999	0.00065	0.033
GO:0023052	BP	signaling	91	999	0.00065	0.033
GO:0044700	BP	single organism signaling	91	999	0.00065	0.033
GO:0009987	BP	cellular process	987	13694	0.00061	0.033
GO:0046903	BP	secretion	15	92	0.00074	0.037
GO:0032940	BP	secretion by cell	15	92	0.00074	0.037
GO:0043170	BP	macromolecule metabolic process	666	9085	0.00077	0.037
GO:0016301	MF	kinase activity	300	2982	2.3e-13	3.7e-10
GO:0016773	MF	phosphotransferase activity, alcohol group as acceptor	296	2984	1.5e-12	1.2e-09
GO:0004672	MF	protein kinase activity	264	2649	1.1e-11	6.3e-09
GO:0004674	MF	protein serine/threonine kinase activity	192	1849	2e-10	8e-08
GO:0016772	MF	transferase activity, transferring phosphorus-containing groups	334	3740	7.1e-09	1.9e-06
GO:0043565	MF	sequence-specific DNA binding	88	714	6.8e-09	1.9e-06
GO:0016740	MF	transferase activity	553	6693	2.3e-08	5.3e-06
GO:0003700	MF	transcription factor activity, sequence-specific DNA binding	103	1021	6.5e-06	0.0012
GO:0001071	MF	nucleic acid binding transcription factor activity	103	1021	6.5e-06	0.0012
GO:0005200	MF	structural constituent of cytoskeleton	11	44	7.9e-05	0.013
GO:1990837	MF	sequence-specific double-stranded DNA binding	9	33	0.00017	0.025
GO:0016791	MF	phosphatase activity	36	299	0.00024	0.032
GO:0001067	MF	regulatory region nucleic acid binding	8	29	0.00036	0.035
GO:0044212	MF	transcription regulatory region DNA binding	8	29	0.00036	0.035
GO:0000976	MF	transcription regulatory region sequence-specific DNA binding	8	29	0.00036	0.035
GO:0000975	MF	regulatory region DNA binding	8	29	0.00036	0.035
GO:0030554	MF	adenyl nucleotide binding	443	5820	0.00034	0.035
GO:0032559	MF	adenyl ribonucleotide binding	436	5732	0.00039	0.035
GO:0005524	MF	ATP binding	370	4811	0.00045	0.038
Go of DEGs expressed only in drought susceptible lines
GO term	Ontology	Description	Number in input list	Number in BG/Ref	p-value	FDR
GO:0055114	BP	oxidation-reduction process	153	3302	3.2e-06	0.0043
GO:0005506	MF	iron ion binding	77	927	4.9e-14	3.9e-11
GO:0010333	MF	terpene synthase activity	23	101	7.1e-14	3.9e-11
GO:0016838	MF	carbon-oxygen lyase activity, acting on phosphates	23	109	4e-13	1.5e-10
GO:0046906	MF	tetrapyrrole binding	68	921	2e-10	5.5e-08
GO:0016705	MF	oxidoreductase activity, acting on paired donors, with incorporation or reduction of molecular oxygen	72	1009	2.8e-10	6e-08
GO:0020037	MF	heme binding	65	883	5.4e-10	9.8e-08
GO:0046872	MF	metal ion binding	242	5059	1.2e-09	1.9e-07
GO:0043169	MF	cation binding	242	5075	1.6e-09	2.2e-07
GO:0043167	MF	ion binding	248	5433	3.3e-08	4e-06
GO:0016165	MF	linoleate 13S-lipoxygenase activity	11	43	6e-08	6.5e-06
GO:0016835	MF	carbon-oxygen lyase activity	26	251	1.2e-07	1.2e-05
GO:0000287	MF	magnesium ion binding	28	301	3.9e-07	3.5e-05
GO:0016491	MF	oxidoreductase activity	171	3668	7.3e-07	5.5e-05
GO:0016702	MF	oxidoreductase activity, acting on single donors with incorporation of molecular oxygen, incorporation of two atoms of oxygen	14	89	6.7e-07	5.5e-05
GO:0051213	MF	dioxygenase activity	32	385	7.6e-07	5.5e-05
GO:0046914	MF	transition metal ion binding	155	3386	5.2e-06	0.00036
GO:0016701	MF	oxidoreductase activity, acting on single donors with incorporation of molecular oxygen	15	135	2.2e-05	0.0014
GO:0030246	MF	carbohydrate binding	25	375	0.00037	0.022
GO:0060089	MF	molecular transducer activity	11	105	0.00044	0.022
GO:0016758	MF	transferase activity, transferring hexosyl groups	43	793	0.00044	0.022
GO:0038023	MF	signaling receptor activity	11	105	0.00044	0.022
GO:0004872	MF	receptor activity	11	105	0.00044	0.022
GO:0061135	MF	endopeptidase regulator activity	10	91	0.00054	0.022
GO:0061134	MF	peptidase regulator activity	10	91	0.00054	0.022
GO:0003824	MF	catalytic activity	657	18125	0.00056	0.022
GO:0004866	MF	endopeptidase inhibitor activity	10	91	0.00054	0.022
GO:0030414	MF	peptidase inhibitor activity	10	91	0.00054	0.022
GO:0016759	MF	cellulose synthase activity	9	78	0.00071	0.026
GO:0016760	MF	cellulose synthase (UDP-forming) activity	9	78	0.00071	0.026
GO:0005509	MF	calcium ion binding	31	532	0.0008	0.029
GO:0004553	MF	hydrolase activity, hydrolyzing O-glycosyl compounds	46	907	0.0011	0.04
